# Supplementary material for: (E)-1-[4-(Hex­yloxy)phen­yl]-3-(2-hy­droxy­phen­yl)prop-2-en-1-one
Source: Acta Crystallogr Sect E Struct Rep Online. 2012 Sep 8;68(Pt 10):o2909. doi: 10.1107/S1600536812038007 (PMC3470257; doi:10.1107/S1600536812038007)
Supplement: Supplementary file 2 [file e-68-o2909-Isup2.hkl]

# 
# h,k,l, Fc-squared, Fo-squared, sigma(Fo-squared) and status flag 
# 
data_I
_shelx_title ' 2ohc6ha_0m in P-1 (100K)' 
_shelx_refln_list_code          4 
_shelx_F_calc_maximum      168.03 
_exptl_crystal_F_000       348.00 
_reflns_d_resolution_high  0.7331 
 
loop_ 
 _symmetry_equiv_pos_as_xyz 
 'x, y, z' 
 '-x, -y, -z' 
 
_cell_length_a     7.4850 
_cell_length_b    10.8342 
_cell_length_c    11.6728 
_cell_angle_alpha  73.858 
_cell_angle_beta   77.961 
_cell_angle_gamma  76.941 
 
_shelx_F_squared_multiplier     1.000 
 
loop_ 
 _refln_index_h 
 _refln_index_k 
 _refln_index_l 
 _refln_F_squared_calc 
 _refln_F_squared_meas 
 _refln_F_squared_sigma 
 _refln_observed_status 
   1   0   0      783.27      799.23     15.44 o 
   2   0   0     4939.58     5046.41     66.94 o 
   3   0   0     1161.17     1269.17     14.18 o 
   4   0   0       31.38       37.67      1.00 o 
   5   0   0       48.85       46.03      1.41 o 
   6   0   0        3.74        4.11      0.45 o 
   7   0   0       32.22       34.36      1.28 o 
   8   0   0       10.88       10.57      1.10 o 
   9   0   0       53.82       57.51      2.25 o 
  -9   1   0       24.46       24.48      1.42 o 
  -8   1   0       72.25       77.72      2.15 o 
  -7   1   0       22.50       22.12      1.09 o 
  -6   1   0      104.17      104.29      2.53 o 
  -5   1   0       13.21       12.72      0.58 o 
  -4   1   0        6.73        5.36      0.41 o 
  -3   1   0       34.49       32.27      0.71 o 
  -2   1   0        4.44        4.20      0.25 o 
  -1   1   0       41.26       41.59      0.78 o 
   0   1   0     1101.71     1081.39     16.44 o 
   1   1   0     1512.82     1510.70     19.96 o 
   2   1   0      179.59      177.47      2.62 o 
   3   1   0      165.56      188.28      3.57 o 
   4   1   0       54.63       58.11      1.40 o 
   5   1   0       41.75       35.27      2.43 o 
   6   1   0       17.37       20.41      0.85 o 
   7   1   0        6.68        5.28      0.64 o 
   8   1   0        7.31        5.73      0.79 o 
   9   1   0       20.77       18.88      1.26 o 
  -9   2   0        3.57        3.43      1.10 o 
  -8   2   0       12.53       12.67      1.38 o 
  -7   2   0       59.77       64.36      1.69 o 
  -6   2   0      180.39      192.48      3.76 o 
  -5   2   0       16.91       14.08      1.36 o 
  -4   2   0        4.01        4.74      0.35 o 
  -3   2   0      283.26      309.10      3.54 o 
  -2   2   0        1.17        1.12      0.20 o 
  -1   2   0     2356.40     2322.62     27.47 o 
   0   2   0     5855.75     5726.02     57.34 o 
   1   2   0     5591.87     5441.13     58.59 o 
   2   2   0      528.90      499.71      5.96 o 
   3   2   0      167.84      166.08      2.17 o 
   4   2   0      128.73      125.80      2.06 o 
   5   2   0      116.66      126.61      2.45 o 
   6   2   0       10.52       12.16      0.70 o 
   7   2   0       11.45       10.60      0.80 o 
   8   2   0      229.68      250.25      3.67 o 
   9   2   0        0.63       -0.27      0.72 o 
  -9   3   0       28.82       29.62      2.02 o 
  -8   3   0       23.87       24.73      1.39 o 
  -7   3   0        5.36        5.05      0.70 o 
  -6   3   0        4.47        5.02      0.61 o 
  -5   3   0       16.53       15.34      0.75 o 
  -4   3   0        4.45        3.33      0.35 o 
  -3   3   0        0.30        0.88      0.25 o 
  -2   3   0        7.66        9.51      0.63 o 
  -1   3   0       13.27       13.50      0.48 o 
   0   3   0       97.69      103.36      1.28 o 
   1   3   0     2729.33     2768.45     29.87 o 
   2   3   0      559.83      567.14      5.56 o 
   3   3   0       15.12       15.84      0.49 o 
   4   3   0       63.24       71.41      1.43 o 
   5   3   0       23.99       21.63      1.19 o 
   6   3   0       33.69       37.04      1.07 o 
   7   3   0       95.67       97.58      2.07 o 
   8   3   0       39.02       39.75      1.48 o 
   9   3   0        1.86        2.07      0.66 o 
  -8   4   0       10.88        8.95      1.09 o 
  -7   4   0       10.60       10.90      1.52 o 
  -6   4   0        4.50        2.98      0.58 o 
  -5   4   0        1.43        1.75      0.43 o 
  -4   4   0        0.63        0.02      0.28 o 
  -3   4   0        5.53        6.30      0.41 o 
  -2   4   0      212.80      200.57      4.91 o 
  -1   4   0      353.49      366.24      4.34 o 
   0   4   0       54.84       55.19      0.76 o 
   1   4   0       65.99       70.33      0.90 o 
   2   4   0      239.61      225.82      2.60 o 
   3   4   0      391.24      418.88      4.32 o 
   4   4   0        0.24        0.61      0.19 o 
   5   4   0        3.10        3.69      0.46 o 
   6   4   0        1.81        0.69      0.46 o 
   7   4   0       24.34       22.99      1.30 o 
   8   4   0      409.11      441.01      6.53 o 
   9   4   0       60.90       69.11      2.42 o 
  -8   5   0        0.28        0.18      0.96 o 
  -7   5   0        1.65        1.90      0.72 o 
  -6   5   0        8.18        8.33      1.34 o 
  -5   5   0      297.56      312.88      5.75 o 
  -4   5   0       60.25       58.77      1.31 o 
  -3   5   0        2.76        2.90      0.42 o 
  -2   5   0      223.61      234.78      2.95 o 
  -1   5   0        4.85        4.69      0.35 o 
   0   5   0        3.46        3.80      0.30 o 
   1   5   0        0.32        1.01      0.19 o 
   2   5   0       28.41       33.63      0.81 o 
   3   5   0        4.58        6.00      0.36 o 
   4   5   0      207.29      206.02      3.19 o 
   5   5   0       35.36       34.61      1.20 o 
   6   5   0      167.70      177.91      2.99 o 
   7   5   0       59.73       60.83      2.05 o 
   8   5   0      230.27      244.53      4.08 o 
   9   5   0       34.27       35.11      2.51 o 
  -8   6   0        0.08       -0.10      1.20 o 
  -7   6   0        8.82        8.75      1.08 o 
  -6   6   0       34.37       36.28      1.51 o 
  -5   6   0       49.75       47.91      1.43 o 
  -4   6   0      237.70      236.85      3.36 o 
  -3   6   0       85.91       98.06      1.72 o 
  -2   6   0     1086.95     1146.22     12.90 o 
  -1   6   0       49.74       49.19      0.89 o 
   0   6   0      319.62      358.52      4.38 o 
   1   6   0        6.52        9.58      0.50 o 
   2   6   0      168.19      168.28      2.89 o 
   3   6   0        1.06        0.14      0.22 o 
   4   6   0       67.47       63.96      1.62 o 
   5   6   0      318.50      317.60      3.90 o 
   6   6   0        0.11        0.09      0.48 o 
   7   6   0      203.05      209.40      3.53 o 
   8   6   0      110.46      112.59      2.63 o 
   9   6   0      284.41      320.21      9.73 o 
  -7   7   0        5.40        2.81      1.25 o 
  -6   7   0        9.01        9.83      1.13 o 
  -5   7   0       59.03       62.21      1.83 o 
  -4   7   0      138.60      135.37      2.49 o 
  -3   7   0        2.79        2.01      0.44 o 
  -2   7   0        7.51        9.21      0.58 o 
  -1   7   0      131.72      138.24      3.40 o 
   0   7   0        0.62        0.48      0.21 o 
   1   7   0       45.39       49.98      0.97 o 
   2   7   0       39.25       31.53      0.97 o 
   3   7   0      360.22      349.14      4.50 o 
   4   7   0      471.06      475.95      5.10 o 
   5   7   0      274.81      287.29      3.92 o 
   6   7   0       12.54       15.05      0.86 o 
   7   7   0      353.05      364.62      5.45 o 
   8   7   0      122.25      130.58      3.95 o 
   9   7   0        2.83        1.47      0.83 o 
  -7   8   0        1.49        1.77      1.66 o 
  -6   8   0        3.80        2.89      0.87 o 
  -5   8   0        0.20       -0.26      0.68 o 
  -4   8   0       36.82       33.73      1.41 o 
  -3   8   0      124.06      131.71      2.69 o 
  -2   8   0        0.48        0.16      0.36 o 
  -1   8   0       46.44       51.29      1.05 o 
   0   8   0       16.13       14.60      0.68 o 
   1   8   0        5.74        4.42      0.38 o 
   2   8   0      233.85      236.50      3.03 o 
   3   8   0      304.52      308.88      3.76 o 
   4   8   0       62.28       63.14      1.42 o 
   5   8   0      148.43      157.92      2.56 o 
   6   8   0       29.35       31.63      1.19 o 
   7   8   0        3.37        1.60      0.77 o 
   8   8   0        0.08       -0.01      0.79 o 
   9   8   0       16.38       17.82      1.94 o 
  -6   9   0        6.95        6.15      1.96 o 
  -5   9   0        4.22        5.19      1.11 o 
  -4   9   0      111.00      109.89      5.28 o 
  -3   9   0        0.19       -0.79      0.48 o 
  -2   9   0       39.30       37.16      1.23 o 
  -1   9   0        2.01        2.16      0.49 o 
   0   9   0        9.35        9.86      0.57 o 
   1   9   0        1.48        0.82      0.34 o 
   2   9   0        4.16        4.47      0.49 o 
   3   9   0      553.55      566.51      6.89 o 
   4   9   0       29.48       30.57      1.10 o 
   5   9   0        6.14        7.23      0.67 o 
   6   9   0        5.03        4.07      0.64 o 
   7   9   0        3.27        4.33      0.84 o 
   8   9   0        0.68       -0.20      0.72 o 
  -5  10   0       25.66       28.83      2.28 o 
  -4  10   0        3.60        3.30      1.10 o 
  -3  10   0       69.05       65.23      2.84 o 
  -2  10   0       27.77       27.57      1.34 o 
  -1  10   0        0.40        0.12      0.53 o 
   0  10   0        4.26        4.18      0.67 o 
   1  10   0      211.39      207.66      3.79 o 
   2  10   0       62.40       61.34      1.59 o 
   3  10   0        6.94        6.77      0.69 o 
   4  10   0        0.00       -0.52      0.50 o 
   5  10   0        0.24        0.10      0.57 o 
   6  10   0       15.66       18.27      1.32 o 
   7  10   0        0.46        0.43      0.73 o 
   8  10   0        0.10        0.49      0.87 o 
  -4  11   0       52.81       54.02      2.10 o 
  -3  11   0        3.45        4.88      0.95 o 
  -2  11   0        9.40        7.76      1.01 o 
  -1  11   0        6.80        4.28      0.76 o 
   0  11   0        6.29        5.42      1.01 o 
   1  11   0        3.57        1.64      0.61 o 
   2  11   0       10.30       10.14      0.94 o 
   3  11   0       31.01       31.01      1.73 o 
   4  11   0      315.08      346.63      5.28 o 
   5  11   0        0.30       -1.09      0.56 o 
   6  11   0       57.36       64.97      3.31 o 
   7  11   0       12.90       13.03      1.44 o 
  -3  12   0        5.36        4.31      1.30 o 
  -2  12   0       18.37       19.65      1.54 o 
  -1  12   0       12.18       15.34      2.10 o 
   0  12   0        9.86       11.55      1.15 o 
   1  12   0        8.99        9.02      1.07 o 
   2  12   0       15.43       18.83      1.28 o 
   3  12   0       43.27       51.83      1.80 o 
   4  12   0        1.74        0.96      0.72 o 
   5  12   0       77.59       87.44      2.71 o 
   6  12   0       18.66       17.23      4.12 o 
  -2  13   0        4.77        5.34      1.37 o 
  -1  13   0        5.09        5.78      1.03 o 
   0  13   0        1.37        1.41      0.83 o 
   1  13   0       51.23       56.47      2.16 o 
   2  13   0      117.76      131.55      3.36 o 
   3  13   0        5.20        4.05      0.97 o 
   4  13   0       29.42       33.42      1.84 o 
   5  13   0      114.78      141.73      4.17 o 
   1  14   0        3.59        3.03      2.22 o 
   2  14   0        0.07        0.76      0.89 o 
   3  14   0        6.70        8.41      1.30 o 
  -4 -13   1        0.39        2.24      1.66 o 
  -3 -13   1      274.89      302.51      6.11 o 
  -2 -13   1       23.61       25.23      2.29 o 
  -1 -13   1       81.05       97.78      2.88 o 
   0 -13   1       70.64       87.26      3.27 o 
   1 -13   1       13.65        9.90      2.48 o 
  -6 -12   1        1.36        0.25      1.16 o 
  -5 -12   1       22.46       26.17      1.63 o 
  -4 -12   1        1.17        0.68      0.83 o 
  -3 -12   1       12.12       11.64      1.19 o 
  -2 -12   1       20.73       24.42      1.53 o 
  -1 -12   1       25.60       29.99      1.52 o 
   0 -12   1        2.90        1.74      0.71 o 
   1 -12   1        0.80        0.64      1.15 o 
   2 -12   1        0.61       -0.36      0.92 o 
   3 -12   1        0.81        0.00      0.98 o 
  -7 -11   1        0.00       -0.99      0.90 o 
  -6 -11   1        0.88        0.17      0.71 o 
  -5 -11   1        2.08        2.44      0.82 o 
  -4 -11   1        8.94        8.69      1.03 o 
  -3 -11   1        5.03        6.17      0.95 o 
  -2 -11   1      252.22      280.79      4.92 o 
  -1 -11   1        8.28        6.72      0.83 o 
   0 -11   1        0.15       -0.09      0.57 o 
   1 -11   1       31.39       29.86      1.47 o 
   2 -11   1        0.02       -0.52      0.62 o 
   3 -11   1        9.85       10.83      1.08 o 
   4 -11   1       30.58       30.74      2.00 o 
  -7 -10   1       49.69       54.57      1.90 o 
  -6 -10   1        9.22       10.76      1.02 o 
  -5 -10   1       11.01       10.82      0.97 o 
  -4 -10   1        1.76        2.38      0.61 o 
  -3 -10   1        4.02        3.72      0.67 o 
  -2 -10   1        3.08        3.04      0.68 o 
  -1 -10   1      122.24      125.38      2.70 o 
   0 -10   1       34.79       35.58      1.40 o 
   1 -10   1       54.29       58.59      1.79 o 
   2 -10   1        0.14        0.15      0.59 o 
   3 -10   1        1.32        0.92      0.68 o 
   4 -10   1        5.93        5.92      0.89 o 
   5 -10   1       44.91       46.92      2.37 o 
  -8  -9   1        0.49        0.30      1.08 o 
  -7  -9   1        0.17        0.04      0.81 o 
  -6  -9   1        2.29        2.02      0.67 o 
  -5  -9   1       19.59       16.71      0.98 o 
  -4  -9   1       17.92       17.58      0.98 o 
  -3  -9   1      109.65      112.57      2.20 o 
  -2  -9   1      130.02      133.83      2.43 o 
  -1  -9   1      118.55      115.54      3.46 o 
   0  -9   1       86.94       90.00      2.11 o 
   1  -9   1       45.75       43.51      1.46 o 
   2  -9   1        0.59       -0.68      0.50 o 
   3  -9   1        0.04       -0.88      0.74 o 
   4  -9   1       60.55       63.59      2.19 o 
   5  -9   1       42.85       40.52      1.92 o 
   6  -9   1       23.52       22.75      1.79 o 
  -8  -8   1       34.74       30.72      1.95 o 
  -7  -8   1       36.82       37.97      2.32 o 
  -6  -8   1      137.47      139.68      2.64 o 
  -5  -8   1      187.32      190.35      2.93 o 
  -4  -8   1       22.75       22.67      0.93 o 
  -3  -8   1       33.97       31.57      0.95 o 
  -2  -8   1       89.19       92.14      1.53 o 
  -1  -8   1      730.84      712.05      7.72 o 
   0  -8   1       20.74       21.28      0.74 o 
   1  -8   1       89.39       91.70      1.73 o 
   2  -8   1       15.15       14.86      0.83 o 
   3  -8   1      136.61      144.46      3.98 o 
   4  -8   1        7.17        6.08      0.86 o 
   5  -8   1       85.09       88.62      2.61 o 
   6  -8   1        2.33        0.12      0.96 o 
   7  -8   1       10.51       12.96      2.46 o 
  -9  -7   1        1.87        0.34      1.00 o 
  -8  -7   1        5.19        4.91      0.83 o 
  -7  -7   1      120.05      124.43      5.06 o 
  -6  -7   1      321.87      339.60      4.82 o 
  -5  -7   1      943.57      954.12     11.11 o 
  -4  -7   1       26.91       28.76      0.92 o 
  -3  -7   1     1437.28     1449.93     15.03 o 
  -2  -7   1      484.63      473.86      5.29 o 
  -1  -7   1       17.69       16.32      0.92 o 
   0  -7   1       18.41       14.72      0.65 o 
   1  -7   1       14.48       13.77      1.15 o 
   2  -7   1       35.70       41.14      1.03 o 
   3  -7   1       17.26       17.87      0.99 o 
   4  -7   1       33.91       37.78      1.40 o 
   5  -7   1      110.40      116.86      2.64 o 
   6  -7   1      135.00      142.31      3.10 o 
   7  -7   1        0.01       -0.12      0.78 o 
  -9  -6   1        1.51        0.82      0.93 o 
  -8  -6   1        0.55        0.91      0.66 o 
  -7  -6   1      540.75      559.04     10.47 o 
  -6  -6   1       18.59       19.90      1.01 o 
  -5  -6   1      190.32      190.28      2.63 o 
  -4  -6   1       91.69       83.95      1.45 o 
  -3  -6   1      143.18      150.14      1.93 o 
  -2  -6   1      121.84      108.23      1.50 o 
  -1  -6   1       34.83       25.55      0.67 o 
   0  -6   1       63.45       51.04      0.88 o 
   1  -6   1       14.67       15.21      0.49 o 
   2  -6   1       89.38       97.96      2.02 o 
   3  -6   1        1.06        0.81      0.30 o 
   4  -6   1      355.57      370.83      5.22 o 
   5  -6   1        6.04        7.11      0.69 o 
   6  -6   1      103.82      110.58      2.59 o 
   7  -6   1       67.47       67.10      2.09 o 
   8  -6   1        0.59        1.14      0.91 o 
  -9  -5   1       16.11       14.98      1.56 o 
  -8  -5   1        3.78        4.05      0.88 o 
  -7  -5   1       55.25       56.02      1.73 o 
  -6  -5   1      586.79      597.25      7.31 o 
  -5  -5   1       42.07       41.13      1.10 o 
  -4  -5   1      125.06      111.30      1.69 o 
  -3  -5   1        0.20        0.09      0.22 o 
  -2  -5   1      105.07       92.17      1.29 o 
  -1  -5   1      123.98      141.25      2.35 o 
   0  -5   1      451.02      458.19      4.94 o 
   1  -5   1        0.71        1.39      0.23 o 
   2  -5   1      220.05      227.95      2.76 o 
   3  -5   1        1.31        0.59      0.25 o 
   4  -5   1       23.14       24.55      0.90 o 
   5  -5   1      117.18      120.78      2.34 o 
   6  -5   1        3.89        4.39      0.65 o 
   7  -5   1       31.82       35.38      1.59 o 
   8  -5   1        6.15        5.17      1.01 o 
  -9  -4   1        5.45        4.71      1.10 o 
  -8  -4   1        0.06        0.19      0.58 o 
  -7  -4   1      129.51      138.10      2.60 o 
  -6  -4   1      235.12      232.57      3.33 o 
  -5  -4   1      168.83      164.72      2.46 o 
  -4  -4   1        1.00        0.00      0.29 o 
  -3  -4   1       24.59       25.76      0.62 o 
  -2  -4   1       29.63       33.07      0.85 o 
  -1  -4   1      542.73      568.74      5.96 o 
   0  -4   1      158.25      148.97      1.95 o 
   1  -4   1      770.74      777.49     10.40 o 
   2  -4   1       71.27       70.67      2.47 o 
   3  -4   1        0.04        0.36      0.25 o 
   4  -4   1        4.77        5.20      0.53 o 
   5  -4   1       17.90       21.17      1.31 o 
   6  -4   1        3.95        3.63      0.63 o 
   7  -4   1        4.02        3.23      0.83 o 
   8  -4   1        0.49        0.57      0.73 o 
  -9  -3   1        0.85       -1.23      0.80 o 
  -8  -3   1        5.65        3.10      0.71 o 
  -7  -3   1       67.44       66.41      1.67 o 
  -6  -3   1      490.74      504.63      6.26 o 
  -5  -3   1       32.12       39.17      1.01 o 
  -4  -3   1       15.43       20.24      0.62 o 
  -3  -3   1       62.30       70.61      1.18 o 
  -2  -3   1      146.27      149.70      1.98 o 
  -1  -3   1       31.95       29.24      1.02 o 
   0  -3   1      337.06      328.83      3.79 o 
   1  -3   1      183.44      171.79      2.35 o 
   2  -3   1      690.76      721.52      8.15 o 
   3  -3   1      109.63      112.31      2.26 o 
   4  -3   1       81.10       77.64      1.69 o 
   5  -3   1       77.11       79.04      1.45 o 
   6  -3   1        8.68        6.96      0.68 o 
   7  -3   1        6.29        8.49      0.81 o 
   8  -3   1        4.16        5.41      1.38 o 
   9  -3   1        8.52        7.39      1.02 o 
  -9  -2   1        0.01       -0.20      0.85 o 
  -8  -2   1       39.11       38.36      1.95 o 
  -7  -2   1       41.83       45.66      1.23 o 
  -6  -2   1       98.38      103.79      1.88 o 
  -5  -2   1        0.78       -0.34      0.28 o 
  -4  -2   1        2.31        0.43      0.22 o 
  -3  -2   1        0.28        0.59      0.28 o 
  -2  -2   1       48.23       50.21      0.79 o 
  -1  -2   1       13.43       17.07      0.62 o 
   0  -2   1     1252.22     1205.40     14.22 o 
   1  -2   1     9014.18     8767.19     94.37 o 
   2  -2   1      394.01      390.58      4.22 o 
   3  -2   1     1996.28     2014.82     20.40 o 
   4  -2   1       27.06       26.60      0.64 o 
   5  -2   1      171.64      183.61      2.78 o 
   6  -2   1       31.13       31.04      1.15 o 
   7  -2   1       16.02       15.46      0.96 o 
   8  -2   1       75.30       80.08      2.02 o 
   9  -2   1       11.35       11.31      1.11 o 
  -9  -1   1       21.17       18.30      1.81 o 
  -8  -1   1       50.93       52.35      2.07 o 
  -7  -1   1      215.94      230.07      3.72 o 
  -6  -1   1      124.38      129.86      1.96 o 
  -5  -1   1       39.11       49.45      1.21 o 
  -4  -1   1        0.39        0.24      0.18 o 
  -3  -1   1      214.08      200.91      3.07 o 
  -2  -1   1      113.36      114.53      1.51 o 
  -1  -1   1     1656.51     1737.38     23.81 o 
   0  -1   1     2085.98     2046.24     53.71 o 
   1  -1   1     1052.27     1090.81     16.59 o 
   2  -1   1    16724.57    16432.70    178.24 o 
   3  -1   1      943.90      980.30     10.19 o 
   4  -1   1      642.70      652.12      9.46 o 
   5  -1   1      223.77      246.25      4.30 o 
   6  -1   1        4.88        5.83      0.49 o 
   7  -1   1       11.25       13.43      1.03 o 
   8  -1   1        6.84        6.74      0.78 o 
   9  -1   1        4.34        4.06      0.86 o 
  -9   0   1       14.14       12.64      2.19 o 
  -8   0   1        6.73        5.81      0.79 o 
  -7   0   1       72.44       71.39      1.92 o 
  -6   0   1       38.24       40.00      1.46 o 
  -5   0   1       89.78       96.51      1.61 o 
  -4   0   1      141.85      153.54      1.76 o 
  -3   0   1       67.83       72.99      1.28 o 
  -2   0   1      595.39      616.19      6.81 o 
  -1   0   1      659.24      668.92     10.82 o 
   0   0   1       86.64       83.84      2.37 o 
   1   0   1       64.82       72.01      1.44 o 
   2   0   1    28234.36    26812.18    290.36 o 
   3   0   1      433.03      435.30      5.98 o 
   4   0   1     1585.33     1644.67     25.91 o 
   5   0   1      349.99      391.30      4.94 o 
   6   0   1        4.74        4.30      0.45 o 
   7   0   1       27.90       27.20      1.17 o 
   8   0   1       12.13       10.73      0.89 o 
   9   0   1        0.73       -0.90      0.62 o 
  -9   1   1        3.19        3.62      1.27 o 
  -8   1   1       26.32       24.56      1.30 o 
  -7   1   1        0.97        0.44      0.56 o 
  -6   1   1       84.97       89.60      1.72 o 
  -5   1   1       69.95       80.77      1.63 o 
  -4   1   1      399.42      403.69      4.56 o 
  -3   1   1       30.35       22.18      0.99 o 
  -2   1   1       22.63       21.81      0.70 o 
  -1   1   1     1382.80     1414.49     21.87 o 
   0   1   1      135.00      130.15      2.53 o 
   1   1   1       64.39       67.39      1.10 o 
   2   1   1     3770.17     3733.50     44.29 o 
   3   1   1      218.98      234.34      3.22 o 
   4   1   1       31.91       31.46      0.91 o 
   5   1   1       16.02       16.31      0.63 o 
   6   1   1        5.21        5.88      0.51 o 
   7   1   1        0.13       -0.06      0.45 o 
   8   1   1       40.21       36.11      1.79 o 
   9   1   1       18.40       18.63      1.61 o 
  10   1   1       32.74       34.07      1.78 o 
  -9   2   1       13.66       11.68      1.46 o 
  -8   2   1        4.69        4.03      1.02 o 
  -7   2   1       19.03       19.20      1.11 o 
  -6   2   1       59.12       62.99      1.43 o 
  -5   2   1      142.36      146.17      2.27 o 
  -4   2   1      156.02      165.30      2.06 o 
  -3   2   1       22.14       24.13      0.69 o 
  -2   2   1       16.44       15.22      0.56 o 
  -1   2   1      114.91       97.61      1.29 o 
   0   2   1      444.02      452.86      5.54 o 
   1   2   1       16.09       11.00      0.33 o 
   2   2   1     1609.82     1611.60     17.41 o 
   3   2   1       30.32       36.53      0.78 o 
   4   2   1      251.35      240.21      3.52 o 
   5   2   1        6.90        7.71      0.44 o 
   6   2   1      127.57      136.52      2.05 o 
   7   2   1       48.41       52.66      1.46 o 
   8   2   1       76.93       83.93      2.76 o 
   9   2   1        7.86        6.78      0.78 o 
  10   2   1       66.68       72.33      2.36 o 
  -9   3   1        0.01       -0.80      0.97 o 
  -8   3   1        1.90        0.81      0.84 o 
  -7   3   1       25.23       26.68      1.30 o 
  -6   3   1        2.82        1.77      0.48 o 
  -5   3   1        0.01       -0.22      0.34 o 
  -4   3   1       19.77       19.76      0.70 o 
  -3   3   1       22.54       22.63      0.68 o 
  -2   3   1       12.59       11.07      0.72 o 
  -1   3   1        6.44        8.11      0.41 o 
   0   3   1      390.47      366.98      4.48 o 
   1   3   1      910.25      886.24      8.41 o 
   2   3   1      259.23      256.86      3.36 o 
   3   3   1      845.20      846.60      8.77 o 
   4   3   1      171.54      156.38      3.02 o 
   5   3   1        3.79        3.22      0.39 o 
   6   3   1       10.16       10.67      0.72 o 
   7   3   1       39.33       38.55      1.28 o 
   8   3   1       21.75       18.60      1.08 o 
   9   3   1      118.26      122.81      3.21 o 
  10   3   1       32.67       31.40      1.70 o 
  -8   4   1        0.80       -0.51      0.84 o 
  -7   4   1        6.29        5.38      0.76 o 
  -6   4   1       39.24       43.20      1.48 o 
  -5   4   1       33.51       36.48      1.25 o 
  -4   4   1       26.76       26.97      0.87 o 
  -3   4   1       46.56       41.92      0.90 o 
  -2   4   1       79.46       73.27      1.56 o 
  -1   4   1       56.75       51.71      1.01 o 
   0   4   1        9.21        9.66      0.38 o 
   1   4   1      571.03      585.57      5.74 o 
   2   4   1        7.44        8.35      0.36 o 
   3   4   1        4.27        4.51      0.32 o 
   4   4   1        5.97        3.83      0.33 o 
   5   4   1       52.71       53.84      1.36 o 
   6   4   1       15.46       16.42      0.76 o 
   7   4   1       17.18       16.51      0.94 o 
   8   4   1        0.18        0.22      0.55 o 
   9   4   1       36.56       39.81      2.54 o 
  10   4   1      192.81      227.76      5.52 o 
  -8   5   1        0.62       -0.60      0.93 o 
  -7   5   1        3.24        3.94      1.11 o 
  -6   5   1        0.49        0.47      0.55 o 
  -5   5   1       39.53       40.96      1.17 o 
  -4   5   1        5.57        6.22      0.52 o 
  -3   5   1      846.44      851.29      9.78 o 
  -2   5   1      353.95      364.16      4.13 o 
  -1   5   1      261.01      260.81      3.02 o 
   0   5   1     2408.85     2540.51     27.57 o 
   1   5   1      110.28      120.43      1.70 o 
   2   5   1      474.56      535.82      6.18 o 
   3   5   1        0.01        0.43      0.23 o 
   4   5   1        9.67        7.88      0.44 o 
   5   5   1       15.11       16.62      0.70 o 
   6   5   1      100.92      107.50      1.80 o 
   7   5   1       51.47       51.82      1.49 o 
   8   5   1       71.41       73.50      2.17 o 
   9   5   1       91.62       94.93      3.61 o 
  -8   6   1        0.84       -0.60      1.19 o 
  -7   6   1       20.94       20.43      1.66 o 
  -6   6   1        0.36       -0.14      0.55 o 
  -5   6   1        0.48        0.38      0.75 o 
  -4   6   1      240.04      234.71      3.42 o 
  -3   6   1       10.21       10.44      0.72 o 
  -2   6   1       66.55       64.63      1.19 o 
  -1   6   1       24.45       32.05      0.73 o 
   0   6   1      656.98      717.50      6.73 o 
   1   6   1      266.75      273.00      2.66 o 
   2   6   1        7.68       14.01      0.51 o 
   3   6   1       35.01       41.59      0.99 o 
   4   6   1        0.01       -0.27      0.26 o 
   5   6   1       21.15       23.15      1.39 o 
   6   6   1      107.33      108.34      1.98 o 
   7   6   1      144.87      153.26      2.82 o 
   8   6   1        3.49        2.06      0.65 o 
   9   6   1       50.98       50.89      1.75 o 
  -7   7   1       12.09       12.16      1.73 o 
  -6   7   1        1.53        1.16      0.83 o 
  -5   7   1       21.12       22.12      1.17 o 
  -4   7   1        0.73       -0.08      0.41 o 
  -3   7   1      145.22      152.77      2.40 o 
  -2   7   1       81.21       78.97      1.38 o 
  -1   7   1       51.59       60.99      1.31 o 
   0   7   1        0.11       -0.13      0.20 o 
   1   7   1       82.93      100.02      1.33 o 
   2   7   1        3.14        0.94      0.26 o 
   3   7   1        2.76        0.97      0.27 o 
   4   7   1       27.96       36.12      0.95 o 
   5   7   1      360.80      357.71      4.33 o 
   6   7   1       74.68       73.52      1.62 o 
   7   7   1       13.89       15.37      0.99 o 
   8   7   1       65.63       73.67      1.95 o 
   9   7   1       63.78       68.43      2.60 o 
  -7   8   1        8.76        4.61      2.67 o 
  -6   8   1       14.57       14.77      1.73 o 
  -5   8   1        4.41        5.34      0.81 o 
  -4   8   1       98.30       97.90      2.54 o 
  -3   8   1       69.31       66.04      1.47 o 
  -2   8   1      184.11      168.19      2.38 o 
  -1   8   1        3.81        3.82      0.38 o 
   0   8   1        2.04        3.56      0.36 o 
   1   8   1       10.68       10.48      0.50 o 
   2   8   1       22.27       24.76      0.78 o 
   3   8   1       91.61       91.32      1.45 o 
   4   8   1      192.75      192.24      2.64 o 
   5   8   1       13.17       13.31      0.78 o 
   6   8   1      180.60      190.17      2.99 o 
   7   8   1       39.95       42.22      1.37 o 
   8   8   1        1.32        1.23      0.67 o 
   9   8   1        3.24        3.51      0.83 o 
  -6   9   1        0.18       -0.43      1.38 o 
  -5   9   1        1.90        1.18      1.09 o 
  -4   9   1       11.44       13.64      0.98 o 
  -3   9   1        5.22        4.04      0.66 o 
  -2   9   1      142.81      133.19      2.09 o 
  -1   9   1        6.79        5.55      0.47 o 
   0   9   1        4.80        5.04      0.44 o 
   1   9   1        2.54        1.57      0.35 o 
   2   9   1       16.02       19.61      1.18 o 
   3   9   1      243.38      244.23      2.98 o 
   4   9   1       25.48       25.26      1.01 o 
   5   9   1      323.14      330.04      4.48 o 
   6   9   1        3.03        2.08      0.58 o 
   7   9   1       74.29       77.61      2.11 o 
   8   9   1        9.59        8.32      1.08 o 
  -5  10   1        0.03        0.62      1.08 o 
  -4  10   1        1.04        1.19      1.04 o 
  -3  10   1       73.36       63.72      3.46 o 
  -2  10   1       51.52       49.42      1.57 o 
  -1  10   1       25.23       23.47      1.15 o 
   0  10   1       22.86       22.19      0.80 o 
   1  10   1        6.73        7.14      0.52 o 
   2  10   1        5.41        4.92      0.58 o 
   3  10   1       79.45       78.00      1.62 o 
   4  10   1       36.05       32.31      1.14 o 
   5  10   1       14.21       14.26      0.88 o 
   6  10   1       29.45       32.73      1.37 o 
   7  10   1        4.81        3.49      0.76 o 
   8  10   1       54.65       57.85      3.29 o 
  -4  11   1        0.51       -0.08      1.03 o 
  -3  11   1       77.38       79.37      3.24 o 
  -2  11   1      122.17      117.13      2.95 o 
  -1  11   1        2.49        0.63      1.12 o 
   0  11   1        6.90        6.86      0.88 o 
   1  11   1        1.40        0.90      0.65 o 
   2  11   1        2.71        2.79      0.82 o 
   3  11   1       14.59       13.83      1.00 o 
   4  11   1       22.39       20.20      1.17 o 
   5  11   1       52.64       58.33      1.88 o 
   6  11   1      105.06      111.06      2.75 o 
   7  11   1        6.31        8.52      1.37 o 
  -3  12   1       34.24       34.77      2.48 o 
  -2  12   1       18.41       19.00      2.15 o 
  -1  12   1       25.10       23.66      1.44 o 
   0  12   1       19.60       16.59      1.23 o 
   1  12   1        4.76        5.77      0.87 o 
   2  12   1       24.31       24.29      1.57 o 
   3  12   1       33.61       36.41      1.67 o 
   4  12   1      144.55      161.72      3.34 o 
   5  12   1        6.15        6.39      0.90 o 
   6  12   1        4.88        3.88      0.85 o 
   7  12   1       62.36       69.01      4.76 o 
  -2  13   1        9.00        6.73      1.41 o 
  -1  13   1       58.51       55.24      3.07 o 
   0  13   1       11.95       12.61      1.66 o 
   1  13   1       12.07       11.60      1.55 o 
   2  13   1       23.36       27.58      1.60 o 
   3  13   1       24.01       25.39      1.53 o 
   4  13   1       48.91       54.50      2.76 o 
   5  13   1        4.64        3.84      1.25 o 
   6  13   1       18.97       18.87      1.99 o 
   0  14   1        2.60        2.55      2.08 o 
   1  14   1       12.04       14.02      1.81 o 
   2  14   1        1.02        0.71      1.14 o 
   3  14   1       34.99       33.58      2.46 o 
   4  14   1        7.30        9.00      1.54 o 
  -4 -13   2       14.23       10.53      3.54 o 
  -3 -13   2        3.71        3.65      1.31 o 
  -2 -13   2        3.65        2.59      1.22 o 
  -1 -13   2      157.89      168.97      5.24 o 
   0 -13   2        5.85        8.36      1.90 o 
   1 -13   2       93.36      107.71      4.07 o 
  -5 -12   2        2.34        1.15      1.88 o 
  -4 -12   2       23.28       21.13      2.01 o 
  -3 -12   2        7.57        8.04      1.46 o 
  -2 -12   2        1.96        1.54      0.77 o 
  -1 -12   2        5.40        4.45      0.89 o 
   0 -12   2       63.18       67.49      2.29 o 
   1 -12   2        2.18        0.45      0.79 o 
   2 -12   2        2.89        2.16      0.88 o 
   3 -12   2        5.16        4.03      1.28 o 
  -6 -11   2        0.00       -0.17      1.04 o 
  -5 -11   2       21.38       19.28      1.88 o 
  -4 -11   2       23.10       26.52      1.49 o 
  -3 -11   2        2.09        2.75      0.77 o 
  -2 -11   2       49.11       51.15      1.89 o 
  -1 -11   2        0.04        0.52      0.68 o 
   0 -11   2       50.50       49.38      1.88 o 
   1 -11   2        0.13        0.00      0.67 o 
   2 -11   2        0.61        0.39      0.74 o 
   3 -11   2       11.70       10.75      1.17 o 
   4 -11   2        4.26        5.63      1.43 o 
  -7 -10   2       50.27       50.40      4.78 o 
  -6 -10   2        0.13       -0.33      0.81 o 
  -5 -10   2       34.33       38.23      4.23 o 
  -4 -10   2        0.42        0.05      0.60 o 
  -3 -10   2        0.01        0.34      0.64 o 
  -2 -10   2       78.39       80.61      2.31 o 
  -1 -10   2       92.43       97.47      3.79 o 
   0 -10   2       16.96       15.75      1.15 o 
   1 -10   2      129.58      128.90      3.12 o 
   2 -10   2        0.51        0.51      0.67 o 
   3 -10   2        0.01        0.34      0.75 o 
   4 -10   2        2.97        2.55      1.30 o 
   5 -10   2        4.13        4.60      0.98 o 
  -8  -9   2        0.39       -0.62      1.23 o 
  -7  -9   2        0.27       -0.34      1.64 o 
  -6  -9   2        4.98        3.74      0.94 o 
  -5  -9   2       47.45       50.22      1.69 o 
  -4  -9   2      113.62      117.75      2.52 o 
  -3  -9   2        9.17        9.26      0.81 o 
  -2  -9   2       35.56       35.64      1.25 o 
  -1  -9   2       83.62       84.56      1.87 o 
   0  -9   2       16.44       19.78      1.27 o 
   1  -9   2       27.09       28.65      1.31 o 
   2  -9   2       43.32       43.74      1.53 o 
   3  -9   2        0.01       -1.04      0.59 o 
   4  -9   2        0.40        0.99      0.74 o 
   5  -9   2        6.13        6.00      1.29 o 
   6  -9   2       48.28       51.45      2.85 o 
  -8  -8   2       18.32       15.81      1.84 o 
  -7  -8   2        4.66        4.12      1.18 o 
  -6  -8   2       67.77       68.94      1.90 o 
  -5  -8   2        3.18        2.74      0.63 o 
  -4  -8   2      568.39      578.67      7.17 o 
  -3  -8   2     1140.65     1155.60     13.30 o 
  -2  -8   2        0.68       -0.31      0.42 o 
  -1  -8   2     1452.75     1439.40     17.78 o 
   0  -8   2      407.29      419.47      5.81 o 
   1  -8   2      169.60      158.35      2.73 o 
   2  -8   2       19.94       20.67      1.01 o 
   3  -8   2       85.31       83.31      2.33 o 
   4  -8   2       31.59       35.54      1.67 o 
   5  -8   2       50.54       54.69      2.06 o 
   6  -8   2        8.35        7.54      1.56 o 
  -8  -7   2       12.81       10.11      1.29 o 
  -7  -7   2       30.73       27.69      1.72 o 
  -6  -7   2        1.54        0.49      0.56 o 
  -5  -7   2      294.48      303.98      4.11 o 
  -4  -7   2       40.90       40.44      1.14 o 
  -3  -7   2      639.49      633.89      6.96 o 
  -2  -7   2       25.10       25.14      0.89 o 
  -1  -7   2      978.66      971.17     11.12 o 
   0  -7   2      172.07      167.48      2.42 o 
   1  -7   2       22.14       22.10      0.79 o 
   2  -7   2        1.56        2.05      0.44 o 
   3  -7   2        0.08       -0.19      0.40 o 
   4  -7   2       34.39       33.34      1.32 o 
   5  -7   2        2.83        2.00      0.68 o 
   6  -7   2       11.63        9.61      2.62 o 
   7  -7   2       76.67       82.30      2.65 o 
  -9  -6   2       59.85       59.35      2.60 o 
  -8  -6   2        7.03        6.04      1.07 o 
  -7  -6   2       80.42       79.40      2.60 o 
  -6  -6   2       17.13       17.17      0.97 o 
  -5  -6   2      213.73      224.59      2.99 o 
  -4  -6   2      449.17      468.41      5.33 o 
  -3  -6   2        0.21        0.44      0.29 o 
  -2  -6   2      337.64      308.50      3.57 o 
  -1  -6   2       16.02       10.03      0.51 o 
   0  -6   2       71.54       53.18      0.81 o 
   1  -6   2        2.07        0.26      0.20 o 
   2  -6   2       44.70       49.31      1.05 o 
   3  -6   2        2.88        2.98      0.52 o 
   4  -6   2       37.10       38.92      1.22 o 
   5  -6   2        9.48        8.53      0.82 o 
   6  -6   2       29.00       27.99      1.39 o 
   7  -6   2       51.84       55.26      2.05 o 
   8  -6   2       15.13       15.15      2.88 o 
  -9  -5   2        4.90        4.20      1.13 o 
  -8  -5   2       16.99       15.01      1.42 o 
  -7  -5   2        1.85        1.26      0.76 o 
  -6  -5   2      139.94      136.36      2.46 o 
  -5  -5   2      326.08      323.92      4.24 o 
  -4  -5   2      239.94      238.55      2.98 o 
  -3  -5   2      378.22      394.93      4.45 o 
  -2  -5   2        1.07        2.93      0.29 o 
  -1  -5   2       28.54       34.06      0.69 o 
   0  -5   2       36.94       43.43      0.70 o 
   1  -5   2      276.93      299.24      3.35 o 
   2  -5   2      158.84      141.70      1.87 o 
   3  -5   2       22.34       23.00      0.78 o 
   4  -5   2       21.83       19.68      0.98 o 
   5  -5   2        9.76       11.43      0.76 o 
   6  -5   2        0.00        0.43      0.58 o 
   7  -5   2       70.00       74.41      2.13 o 
   8  -5   2        2.85        1.33      0.77 o 
  -9  -4   2        0.07       -0.27      0.88 o 
  -8  -4   2        2.34        3.08      0.93 o 
  -7  -4   2        0.37        0.40      0.53 o 
  -6  -4   2       20.42       22.22      0.98 o 
  -5  -4   2        0.03       -0.11      0.33 o 
  -4  -4   2        9.19        8.43      0.50 o 
  -3  -4   2        0.06        0.76      0.23 o 
  -2  -4   2       42.50       60.04      1.03 o 
  -1  -4   2        0.37        0.79      0.18 o 
   0  -4   2        8.81       10.17      0.31 o 
   1  -4   2      676.53      718.98      7.46 o 
   2  -4   2        1.16        4.86      0.34 o 
   3  -4   2      279.36      290.54      3.40 o 
   4  -4   2      339.62      362.56      4.57 o 
   5  -4   2        1.06        0.99      0.40 o 
   6  -4   2       78.96       81.14      1.85 o 
   7  -4   2      105.95      107.73      2.31 o 
   8  -4   2       13.35       11.63      1.17 o 
  -9  -3   2        0.90        0.76      0.92 o 
  -8  -3   2       12.27       13.33      1.36 o 
  -7  -3   2        0.03       -0.22      0.44 o 
  -6  -3   2      149.56      151.57      2.59 o 
  -5  -3   2      124.61      115.85      1.89 o 
  -4  -3   2      782.94      801.77      9.17 o 
  -3  -3   2      311.41      338.38      3.79 o 
  -2  -3   2        0.22        0.05      0.16 o 
  -1  -3   2      252.72      292.31      4.88 o 
   0  -3   2       11.16       11.55      0.51 o 
   2  -3   2       75.84       70.69      1.12 o 
   3  -3   2      597.28      649.52      6.95 o 
   4  -3   2      108.61      117.10      1.62 o 
   5  -3   2      470.23      491.74      5.63 o 
   6  -3   2        0.01        0.26      0.47 o 
   7  -3   2       89.71       91.34      2.17 o 
   8  -3   2        0.46        0.40      0.64 o 
   9  -3   2        5.92        7.04      1.21 o 
  -9  -2   2        0.63        0.76      0.93 o 
  -8  -2   2        1.70        1.91      0.85 o 
  -7  -2   2        2.76        1.19      0.48 o 
  -6  -2   2      250.39      260.44      3.91 o 
  -5  -2   2      674.43      721.43      7.75 o 
  -4  -2   2       23.65       24.02      0.72 o 
  -3  -2   2      545.15      614.28      7.01 o 
  -2  -2   2        0.04        0.77      0.15 o 
  -1  -2   2      777.29      787.21     15.42 o 
   0  -2   2        5.49        4.08      0.44 o 
   1  -2   2      232.66      213.77      2.52 o 
   2  -2   2     1306.74     1306.28     17.51 o 
   3  -2   2     1771.91     1816.39     18.51 o 
   4  -2   2      697.11      740.70      7.42 o 
   5  -2   2      124.53      124.45      1.74 o 
   6  -2   2      135.90      138.83      1.99 o 
   7  -2   2        0.21       -0.49      0.48 o 
   8  -2   2       23.30       25.97      1.26 o 
   9  -2   2       20.28       19.06      1.18 o 
  -9  -1   2        0.65        0.06      1.28 o 
  -8  -1   2        4.20        3.44      1.15 o 
  -7  -1   2       45.33       48.89      1.99 o 
  -6  -1   2        0.23       -0.62      0.51 o 
  -5  -1   2      467.10      513.83      6.72 o 
  -4  -1   2       87.00       83.34      1.39 o 
  -3  -1   2       32.76       43.65      0.98 o 
  -2  -1   2       13.22       18.40      0.56 o 
  -1  -1   2        4.76        4.70      0.40 o 
   0  -1   2       55.27       34.75      4.50 o 
   1  -1   2     3446.17     3449.45     63.96 o 
   2  -1   2      136.64      150.25      1.89 o 
   3  -1   2      646.40      670.61      7.62 o 
   4  -1   2     6215.34     6500.92     61.07 o 
   5  -1   2      393.00      415.06      4.78 o 
   6  -1   2      532.93      560.07      6.37 o 
   7  -1   2      204.22      216.95      3.21 o 
   8  -1   2        4.69        3.57      0.69 o 
   9  -1   2        1.44        1.44      0.69 o 
  -9   0   2        0.86        0.64      0.93 o 
  -8   0   2        7.60        7.86      1.97 o 
  -7   0   2        0.10       -0.99      0.53 o 
  -6   0   2      116.04      115.52      2.15 o 
  -5   0   2        2.41       -0.26      0.52 o 
  -4   0   2      290.76      313.23      4.22 o 
  -3   0   2       98.23      102.55      3.01 o 
  -2   0   2      696.86      350.77      9.98 o 
  -1   0   2      144.84      159.96      2.75 o 
   0   0   2     1262.63     1259.72     23.67 o 
   1   0   2      422.71      429.33      5.65 o 
   2   0   2     5105.17     5024.53     68.76 o 
   3   0   2        5.35        5.46      0.78 o 
   4   0   2      141.38      151.53      1.98 o 
   5   0   2        1.57        1.14      0.29 o 
   6   0   2      142.28      153.00      2.23 o 
   7   0   2       32.69       36.87      1.62 o 
   8   0   2        1.00        0.06      0.48 o 
   9   0   2       10.13        8.16      0.89 o 
  -9   1   2        4.59        5.00      1.15 o 
  -8   1   2        4.63        3.83      1.01 o 
  -7   1   2       12.99       11.82      1.04 o 
  -6   1   2        0.03       -0.17      0.38 o 
  -5   1   2       32.31       29.44      0.97 o 
  -4   1   2       56.75       52.50      1.14 o 
  -3   1   2      513.47      543.15      6.93 o 
  -2   1   2      262.07      292.16      4.83 o 
  -1   1   2        1.04        0.18      0.12 o 
   0   1   2      487.86      481.34      9.34 o 
   1   1   2      732.61      747.58      8.17 o 
   2   1   2     1831.38     1853.79     20.08 o 
   3   1   2        0.57        0.03      0.22 o 
   4   1   2      648.43      689.62      7.34 o 
   5   1   2        0.70        0.23      0.26 o 
   6   1   2        0.01       -0.18      0.32 o 
   7   1   2        0.00        0.06      0.45 o 
   8   1   2       12.70       11.86      0.90 o 
   9   1   2        7.12        4.59      0.77 o 
  10   1   2        1.95        0.88      0.88 o 
  -9   2   2       21.08       19.57      2.06 o 
  -8   2   2        7.30        6.53      1.11 o 
  -7   2   2       26.94       26.78      1.44 o 
  -6   2   2        3.92        3.77      0.51 o 
  -5   2   2      103.60      119.10      2.10 o 
  -4   2   2      247.05      261.74      4.31 o 
  -3   2   2      188.63      174.91      3.57 o 
  -2   2   2       46.19       49.13      1.08 o 
  -1   2   2        2.05        3.52      0.34 o 
   0   2   2      180.07      168.20      4.51 o 
   1   2   2      978.47      949.99     18.21 o 
   2   2   2     1104.10     1105.92     13.33 o 
   3   2   2       18.67       17.22      1.00 o 
   4   2   2        8.85        8.94      0.50 o 
   5   2   2       34.53       30.68      0.81 o 
   6   2   2       53.28       51.81      1.27 o 
   7   2   2        2.31        1.50      0.47 o 
   8   2   2       21.57       22.10      1.12 o 
   9   2   2        5.29        3.61      0.73 o 
  10   2   2       83.08       87.03      4.21 o 
  -9   3   2       11.12       11.07      2.07 o 
  -8   3   2        6.35        4.68      1.11 o 
  -7   3   2       47.67       45.46      2.05 o 
  -6   3   2       22.41       21.64      1.19 o 
  -5   3   2       12.05       12.15      0.74 o 
  -4   3   2      134.04      145.50      2.17 o 
  -3   3   2        1.98        3.81      0.56 o 
  -2   3   2       28.61       26.86      0.76 o 
  -1   3   2        1.18        1.71      0.29 o 
   0   3   2       54.57       48.41      0.91 o 
   1   3   2      332.49      321.16      3.24 o 
   2   3   2      140.02      128.41      1.68 o 
   3   3   2     3168.10     3034.12     64.80 o 
   4   3   2      116.02      139.59      1.85 o 
   5   3   2        2.94        1.76      0.30 o 
   6   3   2        7.21        5.22      0.47 o 
   7   3   2        0.97        0.13      0.42 o 
   8   3   2        2.48        2.03      0.60 o 
   9   3   2       13.99       11.92      0.98 o 
  10   3   2        3.30        1.50      0.90 o 
  -8   4   2      110.12      112.96      3.47 o 
  -7   4   2       18.43       17.38      1.47 o 
  -6   4   2       23.97       24.25      1.35 o 
  -5   4   2       60.15       66.20      1.51 o 
  -4   4   2       21.93       24.33      0.82 o 
  -3   4   2      252.05      239.15      3.13 o 
  -2   4   2       54.68       53.40      0.98 o 
  -1   4   2      371.14      371.51      4.07 o 
   0   4   2      793.01      834.37      9.28 o 
   1   4   2      196.15      178.44      2.35 o 
   2   4   2     1009.69     1022.05     19.84 o 
   3   4   2        0.55        0.83      0.22 o 
   4   4   2      261.11      263.82      3.34 o 
   5   4   2       31.63       30.64      0.88 o 
   6   4   2        4.61        5.25      0.55 o 
   7   4   2        7.61        7.62      0.66 o 
   8   4   2       44.46       45.89      1.48 o 
   9   4   2        4.97        3.50      0.84 o 
  10   4   2        0.00       -0.89      0.81 o 
  -8   5   2        1.47        1.60      1.05 o 
  -7   5   2       50.44       47.73      2.43 o 
  -6   5   2        8.45        7.65      0.93 o 
  -5   5   2       34.73       33.18      1.10 o 
  -4   5   2       13.77       15.67      0.73 o 
  -3   5   2      144.11      149.96      2.22 o 
  -2   5   2      171.65      173.14      2.37 o 
  -1   5   2     1059.52     1087.86     11.22 o 
   0   5   2       98.76      108.98      1.61 o 
   1   5   2      925.72     1005.04      9.71 o 
   2   5   2     2282.32     2492.77     23.41 o 
   3   5   2      241.42      266.33      3.14 o 
   4   5   2      378.28      460.29      5.12 o 
   5   5   2        4.01        5.15      0.47 o 
   6   5   2        3.61        3.07      0.48 o 
   7   5   2        3.77        2.96      0.58 o 
   8   5   2       29.83       28.31      1.30 o 
   9   5   2       41.15       43.38      1.60 o 
  10   5   2       26.64       26.20      1.80 o 
  -8   6   2       33.43       25.33      2.93 o 
  -7   6   2        4.13        3.67      1.22 o 
  -6   6   2        1.30       -0.37      0.86 o 
  -5   6   2       17.84       18.58      2.07 o 
  -4   6   2        0.28        0.10      0.38 o 
  -3   6   2       82.55       76.64      1.44 o 
  -2   6   2      531.65      489.89      5.87 o 
  -1   6   2      305.58      322.41      3.71 o 
   0   6   2       26.11       26.77      0.62 o 
   1   6   2       59.29       63.71      0.93 o 
   2   6   2       28.25       30.23      0.73 o 
   3   6   2      194.87      202.52      2.36 o 
   4   6   2       42.37       43.56      1.04 o 
   5   6   2       10.33       12.91      0.64 o 
   6   6   2        2.62        2.20      0.44 o 
   7   6   2       44.73       48.12      1.57 o 
   8   6   2       66.82       70.47      1.84 o 
   9   6   2        6.05        3.18      0.76 o 
  -7   7   2       58.75       64.87      2.68 o 
  -6   7   2       51.20       55.09      2.32 o 
  -5   7   2       95.93      101.59      3.12 o 
  -4   7   2        0.66        0.84      0.43 o 
  -3   7   2       48.32       48.12      1.25 o 
  -2   7   2      110.49      115.68      1.76 o 
  -1   7   2       52.97       52.46      1.04 o 
   0   7   2       79.66       80.62      1.22 o 
   1   7   2       27.80       31.35      0.68 o 
   2   7   2        5.30        5.82      0.39 o 
   3   7   2        2.14        1.40      0.29 o 
   4   7   2      100.06       88.03      1.47 o 
   5   7   2       93.26       80.63      1.48 o 
   6   7   2      223.67      238.91      3.21 o 
   7   7   2       70.22       75.68      1.83 o 
   8   7   2       17.02       19.17      1.11 o 
   9   7   2       71.87       73.35      2.38 o 
  -7   8   2        5.99        6.26      1.55 o 
  -6   8   2        0.06        0.16      0.92 o 
  -5   8   2        1.54        1.56      0.84 o 
  -4   8   2        1.72        2.49      0.70 o 
  -3   8   2        0.11       -0.05      0.36 o 
  -2   8   2      317.35      312.38      4.10 o 
  -1   8   2      102.96       96.16      1.56 o 
   0   8   2      236.89      228.25      2.70 o 
   1   8   2       20.43       18.35      0.64 o 
   2   8   2       26.72       25.78      0.72 o 
   3   8   2       13.59       14.83      0.64 o 
   4   8   2        2.68        0.82      0.41 o 
   5   8   2        0.00        0.33      0.38 o 
   6   8   2        0.42       -0.78      0.78 o 
   7   8   2      150.30      155.23      2.87 o 
   8   8   2       49.85       54.89      2.05 o 
   9   8   2       12.94       10.04      1.21 o 
  -6   9   2       47.97       43.38      6.07 o 
  -5   9   2       11.14        8.54      2.79 o 
  -4   9   2       18.16       13.82      1.13 o 
  -3   9   2        2.51        2.98      0.60 o 
  -2   9   2        0.07       -0.30      0.36 o 
  -1   9   2      106.16       99.26      1.65 o 
   0   9   2       69.14       59.46      1.13 o 
   1   9   2        0.18        0.91      0.30 o 
   2   9   2        3.57        2.27      0.36 o 
   3   9   2        1.27        1.98      0.37 o 
   4   9   2       14.22       15.44      0.86 o 
   5   9   2      508.52      507.00      6.36 o 
   6   9   2       16.63       17.43      0.99 o 
   7   9   2       13.36       11.69      0.91 o 
   8   9   2        3.80        1.84      0.87 o 
   9   9   2       24.10       25.47      2.08 o 
  -5  10   2        4.82        3.67      1.09 o 
  -4  10   2        1.33        0.16      0.84 o 
  -3  10   2       45.59       41.99      2.28 o 
  -2  10   2        4.58        4.79      0.62 o 
  -1  10   2        1.36        1.25      0.44 o 
   0  10   2      244.58      222.79      2.96 o 
   1  10   2       10.31       12.19      0.64 o 
   2  10   2        0.63        0.08      0.35 o 
   3  10   2       42.50       43.86      1.10 o 
   4  10   2       10.87        9.61      0.74 o 
   5  10   2       30.67       31.47      1.22 o 
   6  10   2       20.98       17.26      1.02 o 
   7  10   2        9.39        6.07      0.97 o 
   8  10   2       30.01       32.25      1.80 o 
  -4  11   2        8.67        9.07      1.55 o 
  -3  11   2       31.25       26.66      2.11 o 
  -2  11   2       10.28       11.39      2.89 o 
  -1  11   2      288.60      256.25      6.52 o 
   0  11   2      121.62      109.39      2.28 o 
   1  11   2        0.01       -0.23      0.38 o 
   2  11   2       66.43       56.12      1.33 o 
   3  11   2        9.18        7.75      0.95 o 
   4  11   2        2.51        1.94      0.55 o 
   5  11   2       28.17       29.23      1.30 o 
   6  11   2        3.60        2.27      0.81 o 
   7  11   2       36.33       42.72      1.94 o 
   8  11   2        9.38       10.34      1.42 o 
  -3  12   2        7.96        6.72      1.43 o 
  -2  12   2       13.10       12.04      1.62 o 
  -1  12   2        0.01        0.56      0.98 o 
   0  12   2       11.88        9.70      1.41 o 
   1  12   2      104.44      103.28      3.62 o 
   2  12   2        0.36        0.78      0.75 o 
   3  12   2        9.54        5.73      1.89 o 
   4  12   2        0.04       -0.38      0.73 o 
   5  12   2       19.07       24.18      2.36 o 
   6  12   2      206.84      229.45      5.31 o 
   7  12   2        7.67        6.66      1.26 o 
  -2  13   2        0.18        1.06      1.14 o 
  -1  13   2       23.74       18.72      1.91 o 
   0  13   2        0.05       -0.39      1.38 o 
   1  13   2       17.75       15.39      1.71 o 
   2  13   2        6.22        5.92      1.24 o 
   3  13   2       32.91       34.11      2.31 o 
   4  13   2       46.15       54.14      3.53 o 
   5  13   2        0.35       -0.28      0.86 o 
   6  13   2        0.20       -0.64      1.20 o 
   0  14   2       35.72       31.03      2.42 o 
   1  14   2       28.04       24.94      2.20 o 
   2  14   2       14.97       17.96      1.91 o 
   3  14   2        2.52        2.61      1.18 o 
   4  14   2       16.11       16.91      3.99 o 
  -2 -13   3        1.00        1.01      1.52 o 
  -1 -13   3       14.33       12.20      1.73 o 
   0 -13   3        1.46        1.55      1.21 o 
  -5 -12   3        6.72        7.31      1.51 o 
  -4 -12   3       36.01       32.77      7.63 o 
  -3 -12   3        4.38        3.60      1.25 o 
  -2 -12   3       21.80       19.58      1.97 o 
  -1 -12   3       11.08        8.88      2.06 o 
   0 -12   3       60.37       60.76      2.94 o 
   1 -12   3        0.64        0.08      1.02 o 
   2 -12   3       26.78       27.36      5.16 o 
  -6 -11   3        6.42        3.78      1.36 o 
  -5 -11   3       59.67       69.10      3.81 o 
  -4 -11   3        0.45        0.21      0.98 o 
  -3 -11   3       35.42       35.72      2.69 o 
  -2 -11   3       47.08       49.46      2.55 o 
  -1 -11   3        0.02       -0.99      1.64 o 
   0 -11   3       36.28       33.18      2.26 o 
   1 -11   3       20.60       20.26      5.01 o 
   2 -11   3        9.79        9.09      1.51 o 
   3 -11   3        5.97        4.25      1.43 o 
   4 -11   3        0.67        0.63      1.13 o 
  -7 -10   3       10.24        8.39      2.08 o 
  -6 -10   3       44.22       50.61      3.79 o 
  -5 -10   3       10.53       11.16      3.51 o 
  -4 -10   3        6.15        7.27      1.28 o 
  -3 -10   3        5.74        3.74      1.09 o 
  -2 -10   3       58.02       61.69      5.41 o 
  -1 -10   3        9.76        8.41      1.33 o 
   0 -10   3      399.20      400.04      7.24 o 
   1 -10   3      149.22      145.99      3.35 o 
   2 -10   3       86.43       92.72      3.45 o 
   3 -10   3       22.34       20.97      3.43 o 
   4 -10   3        6.86        5.29      1.35 o 
   5 -10   3        0.11       -0.92      1.02 o 
  -7  -9   3        5.36        3.87      1.41 o 
  -6  -9   3       36.19       33.56      5.67 o 
  -5  -9   3        0.45       -0.36      0.80 o 
  -4  -9   3       14.53       13.80      1.49 o 
  -3  -9   3       10.80        9.36      1.10 o 
  -2  -9   3      363.17      364.61      5.80 o 
  -1  -9   3      164.65      162.68      3.09 o 
   0  -9   3        7.20        6.91      0.74 o 
   1  -9   3      127.39      130.79      2.70 o 
   2  -9   3       80.92       79.68      2.26 o 
   3  -9   3       61.61       59.49      2.79 o 
   4  -9   3        1.44        1.77      0.96 o 
   5  -9   3       25.30       27.03      3.00 o 
   6  -9   3        0.47        0.27      1.09 o 
  -8  -8   3       40.99       43.30      4.86 o 
  -7  -8   3        0.04        0.39      1.03 o 
  -6  -8   3       16.23       16.34      1.66 o 
  -5  -8   3        7.67        9.00      0.94 o 
  -4  -8   3       28.88       26.81      1.34 o 
  -3  -8   3       76.84       83.48      1.94 o 
  -2  -8   3      415.20      410.36      6.31 o 
  -1  -8   3     1120.34     1133.38     15.79 o 
   0  -8   3       27.54       30.85      1.72 o 
   1  -8   3     2074.36     2032.20     27.64 o 
   2  -8   3      234.84      253.42      4.31 o 
   3  -8   3        8.49       11.18      0.98 o 
   4  -8   3       38.64       41.24      1.68 o 
   5  -8   3       11.01       11.52      1.47 o 
   6  -8   3       28.82       29.80      2.29 o 
  -8  -7   3       11.26        9.25      1.58 o 
  -7  -7   3       56.75       55.11      2.76 o 
  -6  -7   3       23.15       18.93      1.73 o 
  -5  -7   3      234.52      235.57      4.33 o 
  -4  -7   3       23.00       23.77      1.21 o 
  -3  -7   3       96.23      100.24      1.87 o 
  -2  -7   3      161.73      167.59      2.46 o 
  -1  -7   3       11.76       11.21      0.64 o 
   0  -7   3        2.61        2.65      0.48 o 
   1  -7   3       21.73       22.30      0.93 o 
   2  -7   3        7.86        6.23      0.64 o 
   3  -7   3        4.15        3.37      0.59 o 
   4  -7   3        1.10        1.28      0.62 o 
   5  -7   3        1.52        0.40      0.65 o 
   6  -7   3        0.03       -0.02      0.91 o 
   7  -7   3       23.40       22.56      2.16 o 
  -8  -6   3       36.39       27.03      1.83 o 
  -7  -6   3       16.01       14.93      1.35 o 
  -6  -6   3      104.09      103.41      2.50 o 
  -5  -6   3      181.70      180.72      3.84 o 
  -4  -6   3        8.84       10.05      0.69 o 
  -3  -6   3        0.66        0.91      0.28 o 
  -2  -6   3      225.92      225.68      2.73 o 
  -1  -6   3       44.48       44.15      0.95 o 
   0  -6   3      118.81      110.59      2.00 o 
   1  -6   3       20.06       15.00      0.81 o 
   2  -6   3        3.23        5.97      0.53 o 
   3  -6   3       25.46       26.49      1.00 o 
   4  -6   3       51.56       50.90      1.34 o 
   5  -6   3        0.11       -0.40      0.52 o 
   6  -6   3       69.43       74.31      2.01 o 
   7  -6   3        7.01        7.00      1.36 o 
  -9  -5   3        1.65        0.09      0.98 o 
  -8  -5   3        4.12        4.55      1.05 o 
  -7  -5   3       29.18       25.28      2.18 o 
  -6  -5   3       21.84       19.98      1.19 o 
  -5  -5   3       87.16       80.95      2.00 o 
  -4  -5   3      387.33      396.80      5.02 o 
  -3  -5   3       50.07       47.73      1.06 o 
  -2  -5   3        1.78        1.69      0.35 o 
  -1  -5   3       96.37       94.65      1.66 o 
   0  -5   3       12.90       11.38      0.47 o 
   1  -5   3       22.58       26.03      0.76 o 
   2  -5   3       34.44       30.41      0.86 o 
   3  -5   3      244.17      261.40      3.70 o 
   4  -5   3        0.15        0.03      0.40 o 
   5  -5   3       11.19       11.71      0.78 o 
   6  -5   3       69.74       78.28      2.02 o 
   7  -5   3        0.19        0.79      0.80 o 
   8  -5   3       38.95       38.40      3.00 o 
  -9  -4   3       18.22       19.38      1.70 o 
  -8  -4   3        5.25        3.02      0.94 o 
  -7  -4   3        5.68        4.75      0.80 o 
  -6  -4   3        9.53        9.00      1.73 o 
  -5  -4   3        0.69        0.26      0.47 o 
  -4  -4   3       37.42       42.23      1.29 o 
  -3  -4   3      138.30      154.70      2.22 o 
  -2  -4   3        4.25        4.47      0.37 o 
  -1  -4   3      356.58      415.00      5.39 o 
   0  -4   3      272.22      301.07      4.53 o 
   1  -4   3       14.08       14.48      0.58 o 
   2  -4   3      195.67      212.79      2.66 o 
   3  -4   3      347.23      364.44      4.42 o 
   4  -4   3        0.46       -0.29      0.29 o 
   5  -4   3       10.71       12.05      0.65 o 
   6  -4   3      104.86      101.53      3.75 o 
   7  -4   3       39.71       38.35      1.55 o 
   8  -4   3        7.49        7.98      1.28 o 
  -9  -3   3        7.41        5.52      2.06 o 
  -8  -3   3        6.53        4.72      1.02 o 
  -7  -3   3        0.02        0.82      0.62 o 
  -6  -3   3       22.60       22.85      1.21 o 
  -5  -3   3       18.76       19.74      1.10 o 
  -4  -3   3     1548.64     1656.17     20.19 o 
  -3  -3   3      100.98      148.57      2.12 o 
  -2  -3   3      188.70      198.41      2.53 o 
  -1  -3   3       18.57       29.43      0.62 o 
   0  -3   3       81.97      106.63      1.83 o 
   1  -3   3       24.05       27.52      0.71 o 
   2  -3   3      155.22      178.36      2.13 o 
   3  -3   3       13.13       10.99      0.42 o 
   4  -3   3       41.40       44.49      0.95 o 
   5  -3   3      496.81      512.60      5.42 o 
   6  -3   3       31.64       32.61      1.07 o 
   7  -3   3      230.56      241.83      4.00 o 
   8  -3   3       36.70       32.39      2.38 o 
   9  -3   3       11.71       14.17      2.18 o 
  -9  -2   3        6.82        5.95      1.22 o 
  -8  -2   3        5.85        4.79      1.03 o 
  -7  -2   3        7.40        6.99      0.87 o 
  -6  -2   3        0.15       -0.86      0.43 o 
  -5  -2   3        1.90        2.43      0.50 o 
  -4  -2   3       68.30       87.68      1.70 o 
  -3  -2   3     2195.06     2512.20     27.40 o 
  -2  -2   3      174.87      192.91      2.71 o 
  -1  -2   3     1554.88     1807.69     27.77 o 
   0  -2   3       14.86       -0.23      0.12 o 
   1  -2   3      514.52      312.89      8.97 o 
   2  -2   3        2.13        0.52      0.26 o 
   3  -2   3       93.02       78.43      1.15 o 
   4  -2   3      487.05      533.02      6.22 o 
   5  -2   3      128.75      140.24      2.02 o 
   6  -2   3      888.92      924.82     10.04 o 
   7  -2   3       15.86       17.78      1.13 o 
   8  -2   3      119.70      124.99      3.01 o 
   9  -2   3       32.71       28.66      1.91 o 
  -9  -1   3       49.90       49.39      4.75 o 
  -8  -1   3        5.98        7.05      1.12 o 
  -7  -1   3       10.44        9.14      0.94 o 
  -6  -1   3        0.07       -0.17      0.45 o 
  -5  -1   3       14.24       17.04      1.16 o 
  -4  -1   3      293.99      320.03      4.47 o 
  -3  -1   3      297.43      349.24      4.24 o 
  -2  -1   3        8.84        5.11      0.63 o 
  -1  -1   3       15.21       16.04      0.88 o 
   0  -1   3       14.52       15.91      0.38 o 
   1  -1   3       19.26        9.22      0.72 o 
   2  -1   3       29.27       35.36      0.94 o 
   3  -1   3      694.90      764.67      8.67 o 
   4  -1   3      696.42      735.67      7.82 o 
   5  -1   3      335.10      348.43      4.09 o 
   6  -1   3      490.93      513.48      5.88 o 
   7  -1   3        3.17        3.00      0.50 o 
   8  -1   3      176.83      176.26      2.85 o 
   9  -1   3       38.00       32.97      1.73 o 
  -9   0   3        0.46        1.10      1.03 o 
  -8   0   3       56.97       57.98      2.39 o 
  -7   0   3        0.74        0.39      0.57 o 
  -6   0   3       24.64       22.98      1.22 o 
  -5   0   3        2.99        1.36      0.69 o 
  -4   0   3       88.90       86.50      1.93 o 
  -3   0   3      499.34      544.11      6.33 o 
  -2   0   3      242.78      248.96      7.90 o 
  -1   0   3      325.81      359.99      5.00 o 
   0   0   3      411.93      385.76      7.56 o 
   1   0   3      284.41      300.89      4.19 o 
   2   0   3      123.34      124.60      2.71 o 
   3   0   3      763.37      789.83      8.90 o 
   4   0   3      952.57      965.74     10.09 o 
   5   0   3       20.57       26.09      0.77 o 
   6   0   3      203.23      208.50      2.78 o 
   7   0   3       25.93       26.67      0.98 o 
   8   0   3        7.37        7.21      0.75 o 
   9   0   3        2.31        1.07      0.67 o 
  -9   1   3       30.21       31.98      2.85 o 
  -8   1   3       34.51       34.00      2.13 o 
  -7   1   3       12.58       13.50      1.12 o 
  -6   1   3        2.18        1.87      0.79 o 
  -5   1   3        4.45        8.32      0.72 o 
  -4   1   3       45.34       47.75      1.31 o 
  -3   1   3      118.47      135.94      2.11 o 
  -2   1   3      871.12      918.67     12.62 o 
  -1   1   3     1574.87     1727.82     26.66 o 
   0   1   3       73.46       76.39      1.98 o 
   1   1   3       18.50       11.52      0.53 o 
   3   1   3       29.98       26.62      0.69 o 
   4   1   3     2642.20     2713.11     29.76 o 
   5   1   3       18.23       19.21      1.02 o 
   6   1   3        6.96        6.45      0.57 o 
   7   1   3        1.85        1.46      0.43 o 
   8   1   3       11.03       11.74      1.01 o 
   9   1   3        3.08        2.37      0.79 o 
  10   1   3       10.07        7.68      0.97 o 
  -9   2   3        8.70        8.66      1.37 o 
  -8   2   3       22.67       21.32      1.68 o 
  -7   2   3        7.77        8.02      1.11 o 
  -6   2   3        4.14        2.35      0.64 o 
  -5   2   3        0.29        0.06      0.44 o 
  -4   2   3       41.57       42.71      1.27 o 
  -3   2   3      148.51      156.13      2.20 o 
  -2   2   3        0.01       -0.38      0.19 o 
   0   2   3        8.86       12.67      0.78 o 
   1   2   3       15.37       14.93      0.54 o 
   3   2   3      112.43      111.80      1.45 o 
   4   2   3      151.14      150.18      2.32 o 
   5   2   3      192.34      195.70      2.55 o 
   6   2   3        0.31        0.01      0.33 o 
   7   2   3        3.38        2.76      0.47 o 
   8   2   3        2.24        1.87      0.57 o 
   9   2   3        3.85        2.46      0.76 o 
  10   2   3        3.33        2.24      0.92 o 
  -8   3   3       20.55       19.37      1.66 o 
  -7   3   3        3.79        4.41      0.82 o 
  -6   3   3       79.60       86.58      2.85 o 
  -5   3   3      141.13      147.56      2.97 o 
  -4   3   3        6.98        9.42      0.72 o 
  -3   3   3      427.76      464.55      5.58 o 
  -2   3   3      601.70      622.46      7.92 o 
  -1   3   3        7.99        4.64      0.42 o 
   0   3   3       10.97        8.79      0.43 o 
   1   3   3        7.90        4.37      0.71 o 
   3   3   3      145.89      138.56      1.88 o 
   4   3   3      201.99      210.12      3.14 o 
   5   3   3     1136.12     1234.03     15.19 o 
   6   3   3        1.66        0.01      0.34 o 
   7   3   3       11.51       13.64      0.71 o 
   8   3   3        0.17       -0.57      0.48 o 
   9   3   3        0.74       -0.20      0.68 o 
  10   3   3       14.05       14.66      1.35 o 
  -8   4   3        2.78        3.07      1.19 o 
  -7   4   3        0.81       -0.29      0.92 o 
  -6   4   3      123.75      135.26      3.76 o 
  -5   4   3       45.01       45.56      1.57 o 
  -4   4   3      111.73      120.80      2.52 o 
  -3   4   3      311.13      338.85      4.73 o 
  -2   4   3       44.13       43.62      0.93 o 
  -1   4   3     1472.19     1481.51     21.66 o 
   0   4   3       10.18        5.65      0.38 o 
   1   4   3      360.59      379.17      5.84 o 
   2   4   3      331.92      370.59      4.33 o 
   3   4   3      328.84      340.68      4.07 o 
   4   4   3      883.96      921.06     10.45 o 
   5   4   3      163.47      171.73      2.45 o 
   6   4   3      216.04      226.57      2.93 o 
   7   4   3       52.28       51.35      1.21 o 
   8   4   3        3.34        2.60      0.60 o 
   9   4   3       23.24       22.96      1.93 o 
  10   4   3       31.12       29.24      1.76 o 
  -8   5   3       57.20       55.44      2.54 o 
  -7   5   3        0.00        0.03      1.01 o 
  -6   5   3       15.56       14.87      1.28 o 
  -5   5   3       82.97       86.49      2.25 o 
  -4   5   3       57.27       62.86      1.75 o 
  -3   5   3      102.18      101.58      1.95 o 
  -2   5   3      119.43      128.11      1.96 o 
  -1   5   3       72.05       71.85      1.15 o 
   0   5   3      512.66      522.43      5.59 o 
   1   5   3      160.59      183.33      2.08 o 
   2   5   3      153.41      141.09      1.69 o 
   3   5   3      369.51      395.69      4.62 o 
   4   5   3      243.89      254.27      3.62 o 
   5   5   3      135.18      156.11      2.28 o 
   6   5   3       36.37       45.52      1.15 o 
   7   5   3        2.21        3.01      0.58 o 
   8   5   3        0.16        0.04      0.63 o 
   9   5   3        0.18       -0.77      0.65 o 
  10   5   3        3.56        1.61      0.91 o 
  -7   6   3        4.77        5.09      1.14 o 
  -6   6   3      164.56      168.90      3.72 o 
  -5   6   3       31.05       32.45      1.57 o 
  -4   6   3       44.88       46.94      2.09 o 
  -3   6   3       27.54       28.16      1.37 o 
  -2   6   3       26.48       28.85      0.87 o 
  -1   6   3      735.87      712.87      7.63 o 
   0   6   3      175.72      152.67      2.00 o 
   1   6   3      298.13      341.81      4.11 o 
   2   6   3        8.61        6.62      0.37 o 
   3   6   3      107.15      120.81      1.72 o 
   4   6   3        0.08       -0.54      0.27 o 
   5   6   3        9.72        9.90      0.58 o 
   6   6   3        0.16        0.35      0.38 o 
   7   6   3        0.22        0.38      0.45 o 
   8   6   3       21.68       21.46      1.59 o 
   9   6   3       42.15       40.14      2.05 o 
  10   6   3        5.86        4.91      1.03 o 
  -7   7   3       56.39       54.52      2.55 o 
  -6   7   3       10.08        9.21      1.28 o 
  -5   7   3        9.45       10.86      1.07 o 
  -4   7   3       31.85       33.33      1.46 o 
  -3   7   3      113.05      116.50      2.27 o 
  -2   7   3       16.32       16.11      0.83 o 
  -1   7   3       18.14       19.13      0.99 o 
   0   7   3      397.80      384.20      4.44 o 
   1   7   3        1.72        1.31      0.27 o 
   2   7   3       49.52       49.30      1.00 o 
   3   7   3        1.31        1.08      0.31 o 
   4   7   3        0.23        0.16      0.28 o 
   5   7   3       12.50       14.22      0.68 o 
   6   7   3       38.33       34.77      1.06 o 
   7   7   3       85.46       84.56      3.13 o 
   8   7   3       93.97       91.34      3.16 o 
   9   7   3        5.18        7.09      1.48 o 
  -6   8   3      104.11      106.81      3.38 o 
  -5   8   3        5.25        5.00      0.91 o 
  -4   8   3       74.07       79.93      2.00 o 
  -3   8   3       29.03       31.29      1.23 o 
  -2   8   3       53.67       53.57      1.45 o 
  -1   8   3       13.45       13.85      0.79 o 
   0   8   3      222.51      212.80      2.80 o 
   1   8   3        8.02        6.72      0.48 o 
   2   8   3      186.69      167.53      2.30 o 
   3   8   3        5.77        3.63      0.46 o 
   4   8   3       71.92       66.82      1.57 o 
   5   8   3        1.69        1.27      0.41 o 
   6   8   3       57.12       52.96      1.56 o 
   7   8   3      109.15      106.05      2.65 o 
   8   8   3       70.93       72.54      2.99 o 
   9   8   3       49.91       53.56      3.40 o 
  -6   9   3        9.08        7.70      1.68 o 
  -5   9   3       32.35       29.88      1.67 o 
  -4   9   3        2.58        1.24      0.62 o 
  -3   9   3        9.68        7.57      0.79 o 
  -2   9   3        8.73        8.24      0.76 o 
  -1   9   3       37.94       33.72      1.08 o 
   0   9   3       31.82       37.99      1.10 o 
   1   9   3       36.19       37.72      1.00 o 
   2   9   3        1.97        1.69      0.42 o 
   3   9   3        0.16        0.75      0.43 o 
   4   9   3        0.42        0.55      0.45 o 
   5   9   3       40.71       39.18      1.34 o 
   6   9   3       30.69       34.18      1.41 o 
   7   9   3      133.31      138.12      3.17 o 
   8   9   3        0.35        0.49      0.80 o 
   9   9   3        7.83        7.15      1.09 o 
  -5  10   3       32.78       30.99      1.98 o 
  -4  10   3        0.43        0.99      0.73 o 
  -3  10   3        0.21       -0.53      0.52 o 
  -2  10   3        0.84        0.28      0.52 o 
  -1  10   3      124.54      112.38      2.12 o 
   0  10   3       26.52       29.93      1.08 o 
   1  10   3      151.06      117.46      1.95 o 
   2  10   3      447.08      381.72      4.98 o 
   3  10   3       15.49       13.86      0.88 o 
   4  10   3       97.68       81.70      1.91 o 
   5  10   3        5.11        5.73      0.73 o 
   6  10   3       37.20       34.37      1.62 o 
   7  10   3      138.65      142.49      3.29 o 
   8  10   3        9.65        7.26      1.06 o 
  -4  11   3       37.70       41.78      2.86 o 
  -3  11   3       48.91       44.75      2.07 o 
  -2  11   3        0.72       -0.32      0.52 o 
  -1  11   3       18.29       15.92      1.03 o 
   0  11   3        1.28        1.06      0.48 o 
   1  11   3      167.18      150.21      2.35 o 
   2  11   3       46.50       34.54      1.41 o 
   3  11   3        4.67        3.94      0.70 o 
   4  11   3       44.03       33.39      2.21 o 
   5  11   3       40.32       32.90      1.59 o 
   6  11   3        1.00       -0.47      0.68 o 
   7  11   3        6.90        7.84      1.07 o 
   8  11   3        6.77        9.24      1.22 o 
  -3  12   3        0.00       -0.47      1.03 o 
  -2  12   3        5.41        5.30      1.30 o 
  -1  12   3       29.38       23.39      1.95 o 
   0  12   3       17.54       17.01      1.56 o 
   1  12   3       31.30       26.33      1.42 o 
   2  12   3        0.01       -0.15      0.56 o 
   3  12   3      106.36      101.40      2.50 o 
   4  12   3       14.59       18.28      1.25 o 
   5  12   3       30.47       28.11      1.88 o 
   6  12   3       53.67       61.82      2.84 o 
   7  12   3        0.00       -0.76      0.90 o 
  -2  13   3       12.95       12.29      1.72 o 
  -1  13   3        2.16        2.40      1.19 o 
   0  13   3        5.63        4.78      1.25 o 
   1  13   3       11.51        8.92      1.39 o 
   2  13   3        5.22        3.10      1.68 o 
   3  13   3       14.55       15.89      1.45 o 
   4  13   3        6.81        6.67      1.17 o 
   5  13   3        2.81        4.32      1.06 o 
   6  13   3        0.95        0.30      0.99 o 
   0  14   3       19.46       21.90      2.04 o 
   1  14   3       12.95       10.03      1.62 o 
   2  14   3        6.31        6.78      1.41 o 
   3  14   3       24.89       25.19      2.18 o 
   4  14   3       16.93       19.30      1.96 o 
   5  14   3       28.01       30.79      2.02 o 
  -4 -12   4        0.21        0.03      1.80 o 
  -3 -12   4        4.30        3.89      1.49 o 
  -2 -12   4        5.92        3.61      1.26 o 
  -1 -12   4       11.95        9.36      2.16 o 
   0 -12   4        2.44        1.82      1.15 o 
   1 -12   4       39.71       37.37      2.61 o 
  -5 -11   4       10.78       11.94      1.66 o 
  -4 -11   4       63.21       68.65      3.09 o 
  -3 -11   4       42.50       49.29      2.61 o 
  -2 -11   4        6.92        5.40      1.28 o 
  -1 -11   4        0.42       -0.49      0.93 o 
   0 -11   4        0.24       -0.99      1.57 o 
   1 -11   4        2.51        1.67      1.70 o 
   2 -11   4       35.06       29.32      2.29 o 
   3 -11   4       29.98       26.06      2.25 o 
  -6 -10   4       22.24       23.09      2.85 o 
  -5 -10   4        9.75       14.36      2.41 o 
  -4 -10   4        0.89        0.99      1.03 o 
  -3 -10   4        0.35        0.87      0.90 o 
  -2 -10   4        5.88        4.78      1.12 o 
  -1 -10   4       19.93       20.03      1.77 o 
   0 -10   4      119.35      118.70      3.90 o 
   1 -10   4       17.13       16.34      2.56 o 
   2 -10   4      314.13      308.94      7.73 o 
   3 -10   4        8.13        3.82      1.24 o 
   4 -10   4       26.55       30.68      2.37 o 
  -7  -9   4       10.76       10.67      2.29 o 
  -6  -9   4       59.08       71.24      4.31 o 
  -5  -9   4        4.58        4.07      1.12 o 
  -4  -9   4       84.99       90.04      4.01 o 
  -3  -9   4        9.47        7.55      1.00 o 
  -2  -9   4        7.84        7.91      1.56 o 
  -1  -9   4       28.05       28.71      2.02 o 
   0  -9   4      373.32      374.96      7.20 o 
   1  -9   4      443.68      441.93      9.69 o 
   2  -9   4        0.01        0.28      0.92 o 
   3  -9   4      654.91      652.54     14.11 o 
   4  -9   4      183.03      188.36      5.49 o 
   5  -9   4        1.66        2.78      1.71 o 
  -7  -8   4        0.33        0.29      1.09 o 
  -6  -8   4       30.64       31.72      6.34 o 
  -5  -8   4        6.69        6.30      1.00 o 
  -4  -8   4        4.66        5.18      0.90 o 
  -3  -8   4       15.74       18.03      1.36 o 
  -2  -8   4        2.15        0.59      0.60 o 
  -1  -8   4        3.65        4.94      1.22 o 
   0  -8   4       26.50       25.08      1.66 o 
   1  -8   4       84.05       89.17      2.55 o 
   2  -8   4       38.53       42.45      1.90 o 
   3  -8   4      583.55      590.03     10.54 o 
   4  -8   4       13.76       14.90      1.58 o 
   5  -8   4       45.64       44.13      2.48 o 
   6  -8   4       14.56       16.26      1.82 o 
  -8  -7   4        1.69        2.78      1.29 o 
  -7  -7   4        0.21       -1.04      0.93 o 
  -6  -7   4       22.76       15.47      1.37 o 
  -5  -7   4        7.42        5.80      1.14 o 
  -4  -7   4        0.01        0.76      0.54 o 
  -3  -7   4      468.72      458.75      7.10 o 
  -2  -7   4        0.80        1.46      0.60 o 
  -1  -7   4        0.00       -0.68      0.47 o 
   0  -7   4      244.29      239.93      4.75 o 
   1  -7   4       29.85       28.92      1.88 o 
   2  -7   4       20.22       20.40      1.30 o 
   3  -7   4       49.20       48.87      1.85 o 
   4  -7   4        2.99        3.87      1.09 o 
   5  -7   4        2.00       -0.22      0.83 o 
   6  -7   4        2.46        1.35      1.03 o 
   7  -7   4        2.34        3.51      1.24 o 
  -8  -6   4       16.69       13.87      1.80 o 
  -7  -6   4       17.85       16.58      1.78 o 
  -6  -6   4        2.36        1.34      0.77 o 
  -5  -6   4        3.54        1.14      0.67 o 
  -4  -6   4      220.67      220.80      3.96 o 
  -3  -6   4       52.68       54.26      1.52 o 
  -2  -6   4      151.49      162.60      2.94 o 
  -1  -6   4        0.46        0.55      0.77 o 
   0  -6   4        3.06        2.91      0.49 o 
   1  -6   4        0.84        0.82      0.49 o 
   2  -6   4        7.44        7.79      0.82 o 
   3  -6   4        3.66        4.08      0.72 o 
   4  -6   4       12.08       13.48      1.14 o 
   5  -6   4       56.07       57.55      2.44 o 
   6  -6   4        2.27        0.71      1.19 o 
   7  -6   4        0.25       -0.85      1.78 o 
  -8  -5   4        1.38        1.67      0.94 o 
  -7  -5   4       11.97       10.83      1.04 o 
  -6  -5   4        3.29        3.02      0.66 o 
  -5  -5   4        2.20        2.24      0.59 o 
  -4  -5   4       24.96       28.30      1.32 o 
  -3  -5   4      318.90      305.61      4.27 o 
  -2  -5   4      104.27      100.50      1.84 o 
  -1  -5   4      115.59      129.71      2.12 o 
   0  -5   4        1.35        2.05      0.40 o 
   1  -5   4       27.90       33.55      1.32 o 
   2  -5   4       16.23       19.77      1.10 o 
   3  -5   4       34.00       34.05      1.13 o 
   4  -5   4        3.86        4.60      0.61 o 
   5  -5   4       53.88       57.66      1.74 o 
   6  -5   4        6.79        6.80      0.99 o 
   7  -5   4        0.85        0.94      1.02 o 
   8  -5   4       92.83       92.26      3.66 o 
  -8  -4   4       31.05       26.73      1.82 o 
  -7  -4   4       14.78       13.31      1.12 o 
  -6  -4   4        2.13        1.59      0.60 o 
  -5  -4   4       14.27       11.83      0.86 o 
  -4  -4   4       51.57       52.47      1.45 o 
  -3  -4   4       82.29       80.25      1.55 o 
  -2  -4   4      739.70      845.64      8.85 o 
  -1  -4   4       11.22       17.01      0.73 o 
   0  -4   4        4.20        4.34      0.42 o 
   1  -4   4       33.48       26.86      1.01 o 
   2  -4   4       91.61       86.07      1.68 o 
   3  -4   4        0.01       -0.10      0.33 o 
   4  -4   4       37.92       36.96      1.13 o 
   5  -4   4       56.42       61.67      2.38 o 
   6  -4   4        7.18        8.09      1.01 o 
   7  -4   4       95.98       92.53      2.80 o 
   8  -4   4        0.21       -0.49      0.87 o 
  -9  -3   4        0.07       -0.94      1.34 o 
  -8  -3   4       24.61       23.59      1.73 o 
  -7  -3   4       24.82       24.93      1.40 o 
  -6  -3   4        9.46        9.46      0.87 o 
  -5  -3   4       10.39        7.75      0.78 o 
  -4  -3   4        0.24        0.23      0.36 o 
  -3  -3   4       64.07       70.09      1.27 o 
  -2  -3   4     2566.22     2991.37     32.45 o 
  -1  -3   4     1355.41     1742.95     20.82 o 
   0  -3   4       26.19       37.79      1.43 o 
   1  -3   4      762.87      877.11     13.74 o 
   2  -3   4       88.78       96.29      1.59 o 
   3  -3   4        1.09        0.86      0.26 o 
   4  -3   4      178.38      209.21      2.90 o 
   5  -3   4       53.54       52.84      1.49 o 
   6  -3   4       28.41       29.11      1.10 o 
   7  -3   4       65.75       62.90      2.25 o 
   8  -3   4      105.76      108.51      3.19 o 
   9  -3   4       24.61       22.74      1.77 o 
  -9  -2   4        0.52        0.59      0.98 o 
  -8  -2   4        0.04        1.54      0.89 o 
  -7  -2   4       10.25       10.40      1.00 o 
  -6  -2   4       29.90       27.74      1.34 o 
  -5  -2   4        0.69        1.96      0.50 o 
  -4  -2   4        1.16        0.73      0.37 o 
  -3  -2   4      153.63      167.30      2.31 o 
  -2  -2   4      675.72      724.54      8.99 o 
  -1  -2   4     1084.84     1338.00     25.38 o 
   0  -2   4        2.04        2.19      0.71 o 
   1  -2   4      240.81      265.94      4.78 o 
   2  -2   4       57.81       63.57      1.07 o 
   3  -2   4       26.58       32.71      0.81 o 
   4  -2   4        0.00        0.12      0.28 o 
   5  -2   4        1.66        3.39      0.70 o 
   6  -2   4        4.96        3.93      0.55 o 
   7  -2   4       36.87       35.71      1.39 o 
   8  -2   4      242.13      233.87      5.39 o 
   9  -2   4        5.94        6.31      1.11 o 
  -9  -1   4      125.92      128.09      3.90 o 
  -8  -1   4       63.41       59.36      2.45 o 
  -7  -1   4       37.86       34.60      1.58 o 
  -6  -1   4        6.51        5.98      0.76 o 
  -5  -1   4       34.44       35.94      1.44 o 
  -4  -1   4        0.02        0.19      0.34 o 
  -3  -1   4        1.59        2.65      0.30 o 
  -2  -1   4      715.24      827.66     13.23 o 
  -1  -1   4        0.15       -0.06      0.24 o 
   0  -1   4        6.43        7.61      0.33 o 
   1  -1   4        0.15       -0.08      0.11 o 
   2  -1   4        1.56        2.51      0.24 o 
   3  -1   4       97.69      117.42      1.67 o 
   4  -1   4        0.19        0.46      0.29 o 
   5  -1   4       37.24       41.29      1.07 o 
   6  -1   4      848.31      877.82     10.38 o 
   7  -1   4      108.72      110.22      3.13 o 
   8  -1   4       14.63       15.60      1.19 o 
   9  -1   4       37.09       35.19      1.53 o 
  -9   0   4       45.38       42.41      2.51 o 
  -8   0   4       27.14       27.51      1.87 o 
  -7   0   4       12.76       13.70      1.37 o 
  -6   0   4        0.05       -0.02      0.49 o 
  -5   0   4       42.32       39.53      1.35 o 
  -4   0   4        1.66        3.00      0.47 o 
  -3   0   4       67.68       69.15      1.20 o 
  -2   0   4      116.11      140.63      2.71 o 
  -1   0   4     1340.67     1549.51     23.99 o 
   0   0   4       73.32       80.16      3.82 o 
   1   0   4      285.08      306.23      4.33 o 
   2   0   4        1.76        1.10      0.16 o 
   3   0   4       13.00       13.74      0.55 o 
   4   0   4       19.64       18.53      0.61 o 
   5   0   4      122.21      134.31      2.10 o 
   6   0   4       42.13       43.72      1.23 o 
   7   0   4       30.00       28.52      1.15 o 
   8   0   4       25.70       22.24      1.37 o 
   9   0   4        2.37        2.14      0.82 o 
  -8   1   4        5.34        3.26      2.21 o 
  -7   1   4       18.14       18.72      1.43 o 
  -6   1   4       38.60       42.00      1.56 o 
  -5   1   4       12.74       10.83      0.83 o 
  -4   1   4        0.00        0.25      0.35 o 
  -3   1   4        0.04        0.25      0.22 o 
  -2   1   4        2.16        2.50      0.41 o 
  -1   1   4      306.46      360.71      9.92 o 
   0   1   4      692.23      748.82     14.56 o 
   1   1   4      536.28      546.09      7.57 o 
   2   1   4       63.74       65.11      1.39 o 
   3   1   4       25.47       20.46      0.71 o 
   4   1   4      160.29      159.11      2.04 o 
   5   1   4       27.72       27.17      0.86 o 
   6   1   4      934.35      978.82     11.42 o 
   7   1   4        2.30        1.09      0.60 o 
   8   1   4       61.87       61.69      2.38 o 
   9   1   4        2.05        1.94      0.79 o 
  10   1   4        1.51       -0.13      0.69 o 
  -8   2   4        6.74        5.52      1.18 o 
  -7   2   4       10.34        9.30      1.01 o 
  -6   2   4        0.65        0.89      0.59 o 
  -5   2   4        4.56        4.41      0.64 o 
  -4   2   4        7.65        7.65      0.72 o 
  -3   2   4       35.01       41.51      0.98 o 
  -2   2   4        5.55        8.63      0.60 o 
  -1   2   4        3.78        5.20      0.53 o 
   0   2   4      436.90      330.87      9.53 o 
   1   2   4       90.26       85.49      1.59 o 
   2   2   4        6.27        9.66      0.52 o 
   3   2   4        4.94        4.57      0.30 o 
   4   2   4       11.32        9.91      0.52 o 
   5   2   4        2.94        3.42      0.40 o 
   6   2   4       16.06       16.11      0.81 o 
   7   2   4      214.05      228.47      3.41 o 
   8   2   4       12.81       11.49      0.86 o 
   9   2   4       18.23       16.13      1.72 o 
  10   2   4       13.08       11.26      1.26 o 
  -8   3   4       10.95       10.20      1.39 o 
  -7   3   4      139.48      143.22      3.31 o 
  -6   3   4       25.39       26.91      1.42 o 
  -5   3   4       39.98       42.58      1.48 o 
  -4   3   4      370.27      407.07      7.27 o 
  -3   3   4      132.60      140.99      2.08 o 
  -2   3   4      659.47      754.29      9.41 o 
  -1   3   4     2212.33     2412.06     31.71 o 
   0   3   4      212.88      205.44      5.79 o 
   1   3   4       61.97       55.50      1.49 o 
   2   3   4       14.83       11.50      0.36 o 
   3   3   4        5.55        4.86      0.34 o 
   4   3   4       17.52       17.32      0.66 o 
   5   3   4        3.35        2.66      0.44 o 
   6   3   4      291.36      298.09      4.02 o 
   7   3   4       97.13      101.84      1.98 o 
   8   3   4       23.27       23.03      1.11 o 
   9   3   4        0.12       -0.19      0.67 o 
  10   3   4        0.00       -0.65      0.76 o 
  -8   4   4        3.29        0.60      1.35 o 
  -7   4   4        3.58        3.06      0.81 o 
  -6   4   4        0.73        0.52      0.62 o 
  -5   4   4       28.54       29.63      1.68 o 
  -4   4   4       32.53       33.56      1.27 o 
  -3   4   4      234.00      230.29      4.41 o 
  -2   4   4       10.45       12.32      0.66 o 
  -1   4   4     1494.71     1502.50     33.34 o 
   0   4   4      276.33      307.82      5.45 o 
   1   4   4      980.65      488.98     13.87 o 
   2   4   4      607.32      251.40      7.77 o 
   3   4   4      156.29      178.57      3.16 o 
   4   4   4       37.94       33.85      1.03 o 
   5   4   4      426.61      440.53      5.95 o 
   6   4   4      106.39      102.78      2.03 o 
   7   4   4       52.81       60.98      1.49 o 
   8   4   4       47.94       49.88      1.47 o 
   9   4   4       13.24       12.56      1.15 o 
  10   4   4        1.33        0.00      0.84 o 
  -8   5   4        3.30        3.54      1.18 o 
  -7   5   4       16.03       14.05      1.27 o 
  -6   5   4       91.97       94.97      2.60 o 
  -5   5   4        1.96        1.49      0.63 o 
  -4   5   4       83.34       85.26      2.11 o 
  -3   5   4        6.19        7.64      0.70 o 
  -2   5   4      166.18      194.05      2.68 o 
  -1   5   4        4.73        3.93      0.30 o 
   0   5   4      564.55      599.17      6.87 o 
   1   5   4       31.46       31.50      0.74 o 
   2   5   4       68.80       59.07      1.43 o 
   3   5   4       36.32       46.79      1.12 o 
   4   5   4      149.09      151.82      2.04 o 
   5   5   4       20.13       18.31      0.84 o 
   6   5   4        1.43        0.92      0.44 o 
   7   5   4       14.59       15.61      1.07 o 
   8   5   4        2.16        1.88      0.58 o 
   9   5   4        1.14        0.37      0.72 o 
  10   5   4        2.00        0.22      0.84 o 
  -7   6   4        4.95        5.74      2.56 o 
  -6   6   4       16.47       15.38      1.27 o 
  -5   6   4       20.32       17.75      1.65 o 
  -4   6   4      286.74      296.38      5.09 o 
  -3   6   4       92.95       99.89      2.25 o 
  -2   6   4      127.16      124.03      2.61 o 
  -1   6   4      363.18      368.28      4.56 o 
   0   6   4       60.97       61.39      1.14 o 
   1   6   4     1167.23     1142.09     11.86 o 
   2   6   4       46.68       55.61      1.16 o 
   3   6   4        9.18       12.51      0.49 o 
   4   6   4       45.32       52.61      1.23 o 
   5   6   4       44.83       46.25      1.38 o 
   6   6   4        2.68        3.54      0.56 o 
   7   6   4        0.26        0.39      0.51 o 
   8   6   4       12.14       10.67      0.96 o 
   9   6   4        9.01        7.92      1.07 o 
  10   6   4       43.09       43.56      2.07 o 
  -7   7   4       55.00       64.91      2.74 o 
  -6   7   4        4.60        5.78      0.97 o 
  -5   7   4       33.76       29.18      1.57 o 
  -4   7   4       92.04       92.70      2.36 o 
  -3   7   4       61.83       61.27      1.83 o 
  -2   7   4       15.52       14.83      0.81 o 
  -1   7   4        1.47        1.36      0.35 o 
   0   7   4      427.90      424.42      5.73 o 
   1   7   4       15.82       20.32      0.69 o 
   2   7   4      124.01      108.54      1.85 o 
   3   7   4        0.88        0.59      0.31 o 
   4   7   4        0.30        0.20      0.36 o 
   5   7   4        2.04        1.63      0.47 o 
   6   7   4       52.52       49.75      1.45 o 
   7   7   4        0.01        0.80      0.54 o 
   8   7   4       14.37       14.93      1.21 o 
   9   7   4       11.63       13.09      1.62 o 
  -6   8   4       53.04       53.46      3.22 o 
  -5   8   4      217.61      225.82      4.78 o 
  -4   8   4        7.73        6.92      0.78 o 
  -3   8   4       26.97       26.09      1.17 o 
  -2   8   4       46.62       48.43      1.39 o 
  -1   8   4       29.43       31.46      1.08 o 
   0   8   4       89.26       86.30      1.61 o 
   1   8   4        2.31        1.77      0.35 o 
   2   8   4       79.45       80.55      1.41 o 
   3   8   4        6.30        4.35      0.52 o 
   4   8   4       34.09       27.24      1.03 o 
   5   8   4       15.81       11.82      1.35 o 
   6   8   4        6.34        6.36      1.20 o 
   7   8   4       30.95       27.91      1.35 o 
   8   8   4        7.23        4.54      1.27 o 
   9   8   4      107.10      111.81      3.17 o 
  -6   9   4      172.76      182.11      4.15 o 
  -5   9   4       53.50       48.78      1.98 o 
  -4   9   4      165.98      168.83      3.24 o 
  -3   9   4      131.55      132.58      2.67 o 
  -2   9   4       29.87       29.94      1.24 o 
  -1   9   4        0.09        0.07      0.42 o 
   0   9   4       15.66       17.54      0.84 o 
   1   9   4      257.75      223.04      2.97 o 
   2   9   4       53.91       65.50      1.32 o 
   3   9   4       41.80       29.26      1.08 o 
   4   9   4       58.78       45.02      1.22 o 
   5   9   4       10.10        8.88      0.77 o 
   6   9   4       24.33       19.20      1.18 o 
   7   9   4       57.09       52.28      1.88 o 
   8   9   4       49.18       40.97      1.84 o 
   9   9   4        0.18        1.04      0.87 o 
  -5  10   4      156.84      163.51      4.44 o 
  -4  10   4        4.00        2.25      0.74 o 
  -3  10   4      165.81      172.71      3.28 o 
  -2  10   4       33.52       34.65      1.75 o 
  -1  10   4       51.91       45.56      1.32 o 
   0  10   4        2.75        0.64      0.44 o 
   1  10   4        3.60        1.53      0.41 o 
   2  10   4       44.95       40.13      1.24 o 
   3  10   4      146.90      111.31      2.23 o 
   4  10   4      303.44      257.82      3.73 o 
   5  10   4        0.10       -0.02      0.50 o 
   6  10   4      124.89      116.25      2.51 o 
   7  10   4       53.36       52.59      2.88 o 
   8  10   4       31.80       27.40      1.65 o 
  -4  11   4       25.71       23.54      1.78 o 
  -3  11   4        9.21        7.01      0.87 o 
  -2  11   4       40.19       37.24      1.37 o 
  -1  11   4       30.57       29.38      1.23 o 
   0  11   4        5.62        5.58      0.64 o 
   1  11   4      201.51      177.84      2.67 o 
   2  11   4        6.84        7.84      0.71 o 
   3  11   4        4.08        4.73      0.68 o 
   4  11   4        0.82        1.56      0.52 o 
   5  11   4        7.94        5.65      0.91 o 
   6  11   4        0.08        0.81      0.71 o 
   7  11   4       17.63       13.05      1.79 o 
   8  11   4       13.87       17.88      1.46 o 
  -3  12   4        0.33        0.50      0.96 o 
  -2  12   4       10.84        9.80      1.30 o 
  -1  12   4        0.48       -0.33      0.51 o 
   0  12   4        5.41        5.76      0.64 o 
   1  12   4        2.45        2.44      0.53 o 
   2  12   4        0.26        0.08      0.48 o 
   3  12   4       11.13        9.38      0.97 o 
   4  12   4        1.79        0.75      0.55 o 
   5  12   4        8.77        7.26      0.94 o 
   6  12   4        2.10        1.68      0.81 o 
   7  12   4        8.52        6.30      1.13 o 
  -2  13   4        3.94        4.12      1.32 o 
  -1  13   4        2.14        3.11      1.81 o 
   0  13   4        8.92        7.14      3.92 o 
   1  13   4        2.29        1.58      1.52 o 
   2  13   4        0.70        0.13      0.75 o 
   3  13   4        7.55        6.35      1.08 o 
   4  13   4        0.01        0.26      0.81 o 
   5  13   4       37.99       38.04      2.08 o 
   6  13   4       42.86       52.66      2.39 o 
   0  14   4       11.36       13.74      1.76 o 
   1  14   4        3.90        3.53      1.24 o 
   2  14   4       30.26       29.08      2.28 o 
   3  14   4       49.55       54.10      4.19 o 
   4  14   4        1.39        1.09      0.97 o 
   5  14   4        3.14        0.79      1.00 o 
  -2 -12   5       11.15       11.11      1.67 o 
  -1 -12   5       36.92       41.19      2.63 o 
   0 -12   5        0.82       -0.77      1.03 o 
  -4 -11   5        1.42        1.74      1.14 o 
  -3 -11   5       22.88       24.45      2.13 o 
  -2 -11   5       38.47       48.37      2.59 o 
  -1 -11   5        1.29        2.30      1.10 o 
   0 -11   5       29.73       26.49      2.55 o 
   1 -11   5       23.90       23.31      4.02 o 
   2 -11   5       19.28       17.60      2.73 o 
  -5 -10   5       39.27       52.04      4.08 o 
  -4 -10   5      117.92      141.30      4.54 o 
  -3 -10   5        3.62        3.05      1.10 o 
  -2 -10   5       41.66       45.87      2.03 o 
  -1 -10   5        0.55        0.64      0.76 o 
   0 -10   5        0.36       -0.91      0.70 o 
   1 -10   5        0.65       -0.40      0.92 o 
   2 -10   5       51.41       49.88      3.19 o 
   3 -10   5      135.94      137.50      4.53 o 
   4 -10   5       48.09       45.24      2.83 o 
  -6  -9   5       20.00       27.31      3.09 o 
  -5  -9   5        2.85        1.94      1.54 o 
  -4  -9   5       16.02       19.80      2.37 o 
  -3  -9   5        9.15        7.30      1.06 o 
  -2  -9   5       43.66       49.62      1.98 o 
  -1  -9   5        1.01        1.36      0.72 o 
   0  -9   5        0.15        0.17      0.69 o 
   1  -9   5       14.21       14.56      1.40 o 
   2  -9   5      205.10      199.82      4.60 o 
   3  -9   5      104.56      109.18      3.83 o 
   4  -9   5        9.59        9.78      1.52 o 
   5  -9   5      428.85      436.42     10.43 o 
  -7  -8   5       28.51       28.97      3.17 o 
  -6  -8   5        0.09       -2.11      1.29 o 
  -5  -8   5       19.21       21.71      1.90 o 
  -4  -8   5       16.49       13.09      1.48 o 
  -3  -8   5        2.45       -0.16      0.62 o 
  -2  -8   5        3.77        3.03      0.78 o 
  -1  -8   5      132.69      132.43      3.27 o 
   0  -8   5       18.84       17.97      1.27 o 
   1  -8   5       56.83       54.60      1.99 o 
   2  -8   5       30.71       29.87      1.63 o 
   3  -8   5       74.82       74.90      2.65 o 
   4  -8   5       16.70       17.28      1.71 o 
   5  -8   5       10.34       10.29      1.47 o 
   6  -8   5        9.00        6.67      1.38 o 
  -7  -7   5        4.13        6.08      1.40 o 
  -6  -7   5       14.04       14.85      2.28 o 
  -5  -7   5       45.80       41.14      1.86 o 
  -4  -7   5       22.37       17.15      1.56 o 
  -3  -7   5       70.00       70.15      2.92 o 
  -2  -7   5       35.56       32.15      1.46 o 
  -1  -7   5      259.34      259.47      5.10 o 
   0  -7   5       53.81       52.82      1.80 o 
   1  -7   5        0.07        0.54      0.56 o 
   2  -7   5       16.60       15.24      1.16 o 
   3  -7   5        7.58        8.93      1.01 o 
   4  -7   5        8.37        7.61      1.02 o 
   5  -7   5        8.48        8.07      1.32 o 
   6  -7   5        1.60        1.87      1.07 o 
  -8  -6   5       52.40       50.57      2.92 o 
  -7  -6   5        0.06       -0.57      0.80 o 
  -6  -6   5       37.35       35.35      1.90 o 
  -5  -6   5        4.24        5.40      0.90 o 
  -4  -6   5       32.24       27.73      1.67 o 
  -3  -6   5        1.06       -0.05      0.41 o 
  -2  -6   5      221.42      229.04      6.64 o 
  -1  -6   5       24.79       21.69      1.18 o 
   0  -6   5       79.39       86.69      2.23 o 
   1  -6   5       31.39       31.65      1.80 o 
   2  -6   5       25.48       25.62      1.30 o 
   3  -6   5       40.38       42.98      1.65 o 
   4  -6   5        4.85        5.40      0.84 o 
   5  -6   5        2.02        2.58      0.78 o 
   6  -6   5        1.27        2.09      1.00 o 
   7  -6   5       12.86       13.65      1.64 o 
  -8  -5   5       18.62       17.75      2.02 o 
  -7  -5   5       41.60       40.39      2.21 o 
  -6  -5   5       90.70       88.14      2.85 o 
  -5  -5   5       58.97       55.23      2.01 o 
  -4  -5   5        9.99       11.26      0.97 o 
  -3  -5   5       67.28       64.47      1.88 o 
  -2  -5   5        6.50        9.51      0.76 o 
  -1  -5   5      189.40      195.22      4.66 o 
   0  -5   5       29.45       39.97      2.72 o 
   1  -5   5      119.16      122.75      3.30 o 
   2  -5   5       41.69       48.83      1.61 o 
   3  -5   5       39.91       40.01      1.51 o 
   4  -5   5       42.66       40.53      1.62 o 
   5  -5   5       23.53       27.56      1.59 o 
   6  -5   5       12.63       12.29      1.56 o 
   7  -5   5        6.05        6.63      1.28 o 
   8  -5   5        0.00       -0.16      1.00 o 
  -8  -4   5        3.71        1.40      0.96 o 
  -7  -4   5       84.47       81.45      2.36 o 
  -6  -4   5       58.65       51.31      2.67 o 
  -5  -4   5        1.24        1.69      0.55 o 
  -4  -4   5        1.60        5.43      0.61 o 
  -3  -4   5        0.71        0.22      0.34 o 
  -2  -4   5      288.66      301.26      4.54 o 
  -1  -4   5      267.50      272.36      8.68 o 
   0  -4   5     1122.02     1214.41     37.13 o 
   1  -4   5      651.67      703.97     13.93 o 
   2  -4   5       10.58       11.36      0.95 o 
   3  -4   5      192.18      223.32      3.24 o 
   4  -4   5        4.79        7.57      0.64 o 
   5  -4   5        2.88        2.94      0.55 o 
   6  -4   5       13.37       16.62      1.03 o 
   7  -4   5        2.32        0.70      0.92 o 
   8  -4   5        2.26        2.59      1.12 o 
  -8  -3   5       33.63       23.97      1.54 o 
  -7  -3   5        0.77        0.51      0.68 o 
  -6  -3   5       38.74       37.17      1.50 o 
  -5  -3   5       14.31       14.95      1.19 o 
  -4  -3   5        1.25        3.18      0.50 o 
  -3  -3   5       11.65        7.18      0.92 o 
  -2  -3   5       48.15       45.25      1.01 o 
  -1  -3   5       15.75       16.12      0.56 o 
   0  -3   5      674.73      767.62     12.24 o 
   1  -3   5      516.13      602.32     11.95 o 
   2  -3   5       67.81       82.53      2.47 o 
   3  -3   5      319.30      363.57      5.45 o 
   4  -3   5        4.82        3.19      0.47 o 
   5  -3   5       16.46       14.76      0.85 o 
   6  -3   5       53.99       60.52      1.47 o 
   7  -3   5       12.25       12.32      1.01 o 
   8  -3   5        2.49        1.16      0.86 o 
  -8  -2   5       12.35       11.60      1.20 o 
  -7  -2   5       17.66       17.08      1.55 o 
  -6  -2   5       44.88       46.30      1.63 o 
  -5  -2   5       85.48       90.91      2.71 o 
  -4  -2   5       44.83       44.72      1.64 o 
  -3  -2   5       43.58       49.12      1.19 o 
  -2  -2   5      146.00      138.02      3.52 o 
  -1  -2   5      669.70      749.99     14.56 o 
   0  -2   5     1393.28     1503.31     23.35 o 
   1  -2   5        7.56        8.16      0.54 o 
   2  -2   5       83.94       87.03      2.21 o 
   3  -2   5       14.86       12.68      0.55 o 
   4  -2   5       44.17       50.21      1.17 o 
   5  -2   5       14.37       18.27      0.79 o 
   6  -2   5        0.93        1.08      0.50 o 
   7  -2   5       19.94       19.03      1.11 o 
   8  -2   5       84.01       92.14      2.44 o 
   9  -2   5       51.54       53.49      2.34 o 
  -8  -1   5        1.69        1.47      0.81 o 
  -7  -1   5      436.10      425.79      7.11 o 
  -6  -1   5       35.43       36.32      1.48 o 
  -5  -1   5       10.40       10.34      0.86 o 
  -4  -1   5       18.64       21.73      0.99 o 
  -3  -1   5        0.55        1.53      0.29 o 
  -2  -1   5       15.21       14.11      1.01 o 
  -1  -1   5      260.05      272.20      5.58 o 
   0  -1   5       92.45      107.91      2.03 o 
   1  -1   5       30.91       38.34      0.74 o 
   2  -1   5       29.52       30.41      0.73 o 
   3  -1   5       32.38       35.67      1.60 o 
   4  -1   5       31.45       33.91      0.94 o 
   5  -1   5      219.40      238.50      3.27 o 
   6  -1   5       98.17      104.12      1.92 o 
   7  -1   5       10.56        9.98      0.78 o 
   8  -1   5      127.66      123.71      3.13 o 
   9  -1   5        6.56        7.26      0.98 o 
  -8   0   5        0.19        0.58      0.77 o 
  -7   0   5       17.23       17.03      1.27 o 
  -6   0   5      106.28      115.00      2.68 o 
  -5   0   5        5.64        6.81      0.72 o 
  -4   0   5       60.36       65.16      1.69 o 
  -3   0   5      110.51       96.56      1.91 o 
  -2   0   5       19.09       18.48      0.86 o 
  -1   0   5      496.66      534.20     12.57 o 
   0   0   5      245.59      262.76      5.52 o 
   1   0   5      654.11      695.55      9.52 o 
   2   0   5      370.65      383.18      6.24 o 
   3   0   5       40.37       38.04      0.76 o 
   4   0   5        3.16        4.16      0.36 o 
   5   0   5       41.56       45.15      1.08 o 
   6   0   5        5.63        6.32      0.60 o 
   7   0   5        1.82        2.73      0.69 o 
   8   0   5      267.32      279.86      4.20 o 
   9   0   5       12.65       11.79      1.44 o 
  -8   1   5       54.38       57.41      2.15 o 
  -7   1   5      210.65      213.05      4.28 o 
  -6   1   5      110.70      109.92      2.62 o 
  -5   1   5        5.67        3.48      0.61 o 
  -4   1   5        4.85        4.17      0.60 o 
  -3   1   5        0.04       -0.29      0.24 o 
  -2   1   5       27.28       32.55      1.11 o 
  -1   1   5       42.09       56.61      1.10 o 
   0   1   5      136.55      147.25      4.80 o 
   1   1   5      252.20      289.84      4.28 o 
   2   1   5       45.48       51.17      1.60 o 
   3   1   5       16.22       16.22      0.57 o 
   4   1   5       38.62       39.27      0.79 o 
   5   1   5       28.97       26.46      0.92 o 
   6   1   5      259.46      257.92      3.60 o 
   7   1   5        1.42        0.41      0.58 o 
   8   1   5       83.04       84.23      2.11 o 
   9   1   5        6.43        9.29      1.61 o 
  -8   2   5       20.35       17.15      1.42 o 
  -7   2   5        2.26        0.37      0.71 o 
  -6   2   5        0.09       -0.46      0.56 o 
  -5   2   5        1.15        1.10      0.51 o 
  -4   2   5        3.43        4.14      0.53 o 
  -3   2   5       42.32       44.05      1.20 o 
  -2   2   5      560.33      615.94     10.20 o 
  -1   2   5      213.08      230.13      3.48 o 
   0   2   5     1216.47     1343.75     25.89 o 
   1   2   5      964.78      974.17     18.88 o 
   2   2   5      147.09      145.19      2.46 o 
   3   2   5       19.63       20.08      0.60 o 
   4   2   5        0.79        0.63      0.23 o 
   5   2   5        0.49        0.19      0.27 o 
   6   2   5       47.79       48.88      1.23 o 
   7   2   5        8.99        9.43      0.73 o 
   8   2   5       38.63       41.61      1.37 o 
   9   2   5       59.43       59.51      2.07 o 
  10   2   5       10.11        9.62      1.18 o 
  -8   3   5       90.93       91.05      3.24 o 
  -7   3   5        1.80        1.41      0.77 o 
  -6   3   5       11.83       11.99      1.05 o 
  -5   3   5      203.80      210.14      3.91 o 
  -4   3   5       26.09       25.40      1.34 o 
  -3   3   5       86.02       89.09      2.11 o 
  -2   3   5      284.66      308.16      5.44 o 
  -1   3   5       92.08       88.91      1.99 o 
   0   3   5      620.66      699.19     14.05 o 
   1   3   5     3035.66     3237.23     50.41 o 
   2   3   5       20.33       18.61      0.67 o 
   3   3   5        2.58        1.74      0.71 o 
   4   3   5       12.06       11.35      0.46 o 
   5   3   5        0.25        0.19      0.33 o 
   6   3   5        0.43       -0.03      0.36 o 
   7   3   5       11.12        7.64      0.69 o 
   8   3   5      111.86      113.90      2.55 o 
   9   3   5        1.99        1.39      0.75 o 
  10   3   5       19.20       18.16      1.48 o 
  -8   4   5       30.30       30.19      4.45 o 
  -7   4   5       12.27       12.62      1.21 o 
  -6   4   5       46.76       48.94      1.82 o 
  -5   4   5       10.61        9.28      0.89 o 
  -4   4   5        1.67        0.52      0.47 o 
  -3   4   5      212.43      194.74     24.82 o 
  -2   4   5       70.55       86.65      2.04 o 
  -1   4   5      357.54      361.99      7.55 o 
   0   4   5      376.21      398.93      6.77 o 
   1   4   5     1209.60     1289.15     15.73 o 
   2   4   5        6.47        5.52      0.48 o 
   3   4   5       70.06       67.81      1.35 o 
   4   4   5      187.60      181.80      2.27 o 
   5   4   5        5.84        4.63      0.55 o 
   6   4   5       79.38       77.50      1.70 o 
   7   4   5      203.03      213.71      3.24 o 
   8   4   5        0.16       -0.49      0.48 o 
   9   4   5        0.54        0.30      0.78 o 
  10   4   5        6.00        3.77      0.97 o 
  -7   5   5       46.39       50.55      2.09 o 
  -6   5   5       64.16       66.04      3.48 o 
  -5   5   5        0.87        0.23      0.57 o 
  -4   5   5       45.69       40.56      1.45 o 
  -3   5   5        5.58        6.04      0.62 o 
  -2   5   5      104.31      107.25      2.04 o 
  -1   5   5      156.63      141.96      2.16 o 
   0   5   5       21.71       27.43      1.02 o 
   1   5   5      839.43      777.33     19.01 o 
   2   5   5      385.73      414.78      6.01 o 
   3   5   5       64.37       56.65      1.26 o 
   4   5   5       96.92      107.96      2.06 o 
   5   5   5       62.35       66.00      2.53 o 
   6   5   5        1.04        0.18      0.42 o 
   7   5   5       19.38       17.25      1.00 o 
   8   5   5        0.02       -0.32      0.49 o 
   9   5   5        6.15        6.79      1.17 o 
  10   5   5        2.91        1.15      0.86 o 
  -7   6   5        1.13        0.01      0.82 o 
  -6   6   5        0.50        1.56      0.73 o 
  -5   6   5       93.54       98.69      2.90 o 
  -4   6   5        1.39        1.17      0.63 o 
  -3   6   5       58.30       49.30      1.47 o 
  -2   6   5       66.93       64.76      1.64 o 
  -1   6   5       11.03        8.45      0.52 o 
   0   6   5       77.91       65.79      1.27 o 
   1   6   5      298.26      302.65      3.79 o 
   2   6   5       23.40       28.34      0.80 o 
   3   6   5      450.56      450.37      5.32 o 
   4   6   5       24.69       23.57      1.43 o 
   5   6   5       29.80       33.82      1.08 o 
   6   6   5       18.80       23.78      1.05 o 
   7   6   5        7.17        7.60      0.75 o 
   8   6   5        8.41        7.78      0.76 o 
   9   6   5        0.29       -0.22      0.90 o 
  10   6   5        0.81        0.08      0.82 o 
  -7   7   5        3.25        2.12      1.16 o 
  -6   7   5        0.30       -0.63      0.72 o 
  -5   7   5       86.67       83.83      2.42 o 
  -4   7   5        3.31        2.56      0.59 o 
  -3   7   5        4.42        3.84      0.57 o 
  -2   7   5      143.08      139.51      2.46 o 
  -1   7   5      137.62      129.47      2.23 o 
   0   7   5       29.78       29.18      0.79 o 
   1   7   5      135.79      125.08      1.76 o 
   2   7   5      863.56      844.68      8.70 o 
   3   7   5       51.94       55.70      1.43 o 
   4   7   5        0.13        0.03      0.30 o 
   5   7   5        0.27        0.33      0.48 o 
   6   7   5       10.92        9.05      0.75 o 
   7   7   5        0.10       -0.71      0.49 o 
   8   7   5       32.14       30.99      1.42 o 
   9   7   5        0.03        0.44      0.79 o 
  -6   8   5       22.63       22.13      1.36 o 
  -5   8   5       95.44       93.97      2.32 o 
  -4   8   5      498.87      502.48      7.17 o 
  -3   8   5      315.68      296.78      4.57 o 
  -2   8   5      351.06      348.85      5.07 o 
  -1   8   5      422.35      403.21      5.62 o 
   0   8   5       22.89       23.64      0.86 o 
   1   8   5        7.76        5.17      0.69 o 
   2   8   5        0.02        0.23      0.25 o 
   3   8   5       11.92        9.77      0.72 o 
   4   8   5       42.29       42.70      1.13 o 
   5   8   5       40.52       33.13      1.16 o 
   6   8   5       14.71       14.31      0.92 o 
   7   8   5       34.53       30.19      1.32 o 
   8   8   5       37.93       36.00      2.20 o 
   9   8   5       73.70       74.36      2.81 o 
  -6   9   5        0.02        0.62      0.86 o 
  -5   9   5       31.60       33.80      1.62 o 
  -4   9   5      139.37      143.85      2.94 o 
  -3   9   5      126.21      123.04      2.56 o 
  -2   9   5       90.10       90.25      2.03 o 
  -1   9   5      383.62      372.76      5.38 o 
   0   9   5        0.02        0.12      0.36 o 
   1   9   5       42.06       36.70      0.99 o 
   2   9   5       54.05       62.34      1.29 o 
   3   9   5      292.66      254.85      3.54 o 
   4   9   5       71.07       72.24      1.84 o 
   5   9   5      124.92      112.06      2.89 o 
   6   9   5       83.71       71.84      1.84 o 
   7   9   5        1.61        1.24      0.71 o 
   8   9   5       22.80       16.64      1.59 o 
   9   9   5        0.11       -0.75      0.80 o 
  -5  10   5       56.26       56.36      3.07 o 
  -4  10   5        9.96       11.44      1.05 o 
  -3  10   5      267.50      282.44      4.63 o 
  -2  10   5       93.30       91.85      3.79 o 
  -1  10   5      181.71      180.62      2.93 o 
   0  10   5      122.53      123.39      2.22 o 
   1  10   5       90.54       75.90      1.52 o 
   2  10   5        4.80        3.06      0.47 o 
   3  10   5      163.37      150.69      2.48 o 
   4  10   5       49.85       43.37      1.26 o 
   5  10   5        4.58        3.36      0.64 o 
   6  10   5       23.58       17.85      1.29 o 
   7  10   5        1.16        1.00      0.64 o 
   8  10   5       19.41       19.46      1.45 o 
  -4  11   5       92.30       94.06      2.47 o 
  -3  11   5       12.33       13.22      1.09 o 
  -2  11   5       25.73       25.13      2.23 o 
  -1  11   5       20.05       20.77      1.06 o 
   0  11   5        7.16        6.06      0.67 o 
   1  11   5        0.09       -0.37      0.39 o 
   2  11   5        5.35        3.36      0.56 o 
   3  11   5      160.61      147.91      2.53 o 
   4  11   5       27.04       24.61      1.27 o 
   5  11   5        1.48        1.07      0.58 o 
   6  11   5        9.27        7.76      0.86 o 
   7  11   5        0.77        0.57      1.17 o 
   8  11   5        2.79        1.79      0.91 o 
  -3  12   5      101.92      107.64      2.93 o 
  -2  12   5        3.38        2.66      0.69 o 
  -1  12   5       11.07       11.55      0.91 o 
   0  12   5        0.91        0.17      0.51 o 
   1  12   5        9.86       11.60      0.80 o 
   2  12   5       35.27       32.92      1.31 o 
   3  12   5       19.12       15.20      0.92 o 
   4  12   5        0.38        0.04      0.50 o 
   5  12   5        1.87        1.46      0.64 o 
   6  12   5        4.14        5.08      1.50 o 
   7  12   5        4.87        5.99      1.02 o 
  -2  13   5       30.33       32.88      2.05 o 
  -1  13   5       12.02       11.66      0.97 o 
   0  13   5        3.21        3.41      0.64 o 
   1  13   5        6.74        5.91      0.68 o 
   2  13   5        0.37        0.27      0.52 o 
   3  13   5        2.98        1.94      0.67 o 
   4  13   5       41.65       51.23      1.57 o 
   5  13   5       48.28       50.35      2.85 o 
   6  13   5        2.32        2.55      0.93 o 
   0  14   5        7.87       10.73      1.67 o 
   1  14   5       25.28       29.21      1.87 o 
   2  14   5       19.83       23.89      1.72 o 
   3  14   5       24.38       28.90      1.89 o 
   4  14   5        0.82        1.51      0.91 o 
   5  14   5      118.37      135.01      4.25 o 
  -3 -11   6       50.63       55.80      2.84 o 
  -2 -11   6       74.02       90.14      3.56 o 
  -1 -11   6       18.26       18.80      1.89 o 
   0 -11   6        1.00       -0.35      1.18 o 
   1 -11   6        5.49        4.07      1.27 o 
  -5 -10   6        8.07       10.40      2.30 o 
  -4 -10   6       26.57       28.92      2.19 o 
  -3 -10   6       27.69       29.69      1.88 o 
  -2 -10   6       80.44       93.82      3.00 o 
  -1 -10   6        0.50        0.01      0.77 o 
   0 -10   6       48.22       53.88      2.51 o 
   1 -10   6        0.10        0.16      0.81 o 
   2 -10   6        6.97        9.48      1.47 o 
   3 -10   6        9.08        7.57      1.43 o 
  -5  -9   6        3.93        2.63      1.22 o 
  -4  -9   6        0.04        0.08      0.79 o 
  -3  -9   6        6.10        9.12      1.12 o 
  -2  -9   6        6.26        5.28      0.95 o 
  -1  -9   6        6.33        5.31      1.34 o 
   0  -9   6        5.70        4.70      0.91 o 
   1  -9   6       11.78       11.46      1.18 o 
   2  -9   6       11.98       10.99      1.24 o 
   3  -9   6       12.85       10.14      1.26 o 
   4  -9   6       58.91       57.15      2.82 o 
  -6  -8   6        0.01       -0.87      1.08 o 
  -5  -8   6       52.04       61.69      3.13 o 
  -4  -8   6        9.41       11.44      1.49 o 
  -3  -8   6       11.13       13.88      1.21 o 
  -2  -8   6       24.77       22.27      1.44 o 
  -1  -8   6       36.16       38.40      1.70 o 
   0  -8   6       13.10       12.49      1.11 o 
   1  -8   6       77.76       77.32      2.40 o 
   2  -8   6        0.45       -0.57      0.65 o 
   3  -8   6       32.39       32.38      1.73 o 
   4  -8   6       36.28       38.27      2.04 o 
   5  -8   6       43.00       43.05      4.32 o 
  -7  -7   6       45.58       48.92      3.82 o 
  -6  -7   6        6.63        6.21      1.32 o 
  -5  -7   6        4.89        4.65      1.21 o 
  -4  -7   6       29.00       24.24      1.88 o 
  -3  -7   6       98.48       89.41      2.52 o 
  -2  -7   6        1.36        0.52      0.59 o 
  -1  -7   6      190.37      177.99      3.87 o 
   0  -7   6       85.47       78.77      2.25 o 
   1  -7   6       19.40       19.38      1.24 o 
   2  -7   6       71.57       73.61      2.45 o 
   3  -7   6       12.37       13.68      1.19 o 
   4  -7   6       12.81       12.00      1.20 o 
   5  -7   6       95.08       96.65      2.96 o 
   6  -7   6        2.91        2.07      1.06 o 
  -7  -6   6        8.23        8.00      1.21 o 
  -6  -6   6       19.03       21.91      1.61 o 
  -5  -6   6        9.78       10.69      1.10 o 
  -4  -6   6        1.33        1.00      0.86 o 
  -3  -6   6        8.22        6.65      1.03 o 
  -2  -6   6       76.28       65.80      1.97 o 
  -1  -6   6      113.88      117.33      2.76 o 
   0  -6   6      132.47      134.68      3.01 o 
   1  -6   6       67.06       68.54      1.98 o 
   2  -6   6        4.64        2.70      0.63 o 
   3  -6   6       44.51       40.83      1.65 o 
   4  -6   6        1.94        1.78      0.89 o 
   5  -6   6       14.64       14.23      1.97 o 
   6  -6   6       17.49       16.20      2.98 o 
   7  -6   6        3.16        3.41      1.17 o 
  -7  -5   6        0.58        3.92      1.02 o 
  -6  -5   6        9.54       11.62      1.21 o 
  -5  -5   6      157.72      143.60      6.56 o 
  -4  -5   6      216.69      196.92      4.22 o 
  -3  -5   6       28.12       27.10      1.32 o 
  -2  -5   6       79.76       59.74      2.19 o 
  -1  -5   6      146.91      127.93      3.47 o 
   0  -5   6       17.45       18.46      1.01 o 
   1  -5   6        2.57        4.56      0.59 o 
   2  -5   6      118.71      127.39      2.86 o 
   3  -5   6        0.61        0.29      0.49 o 
   4  -5   6       37.68       39.77      1.62 o 
   5  -5   6        0.22        0.38      0.62 o 
   6  -5   6        3.76        1.61      0.81 o 
   7  -5   6        8.81        7.51      1.34 o 
  -8  -4   6        5.23        4.28      1.15 o 
  -7  -4   6       13.33        9.92      1.72 o 
  -6  -4   6       13.89       12.69      1.29 o 
  -5  -4   6       61.12       54.15      4.12 o 
  -4  -4   6       85.36       68.37      2.67 o 
  -3  -4   6        4.47        4.84      1.45 o 
  -2  -4   6        5.72        1.48      0.59 o 
  -1  -4   6       70.38       82.15      4.16 o 
   0  -4   6      523.70      508.86     13.61 o 
   1  -4   6       51.04       47.61      3.32 o 
   2  -4   6      405.80      435.38      6.37 o 
   3  -4   6      431.90      455.02      6.76 o 
   4  -4   6       13.68       15.18      0.82 o 
   5  -4   6      243.29      263.33      4.09 o 
   6  -4   6       10.83       12.35      1.05 o 
   7  -4   6        0.47        0.37      0.71 o 
   8  -4   6       26.49       25.64      2.31 o 
  -8  -3   6       15.45       15.40      1.43 o 
  -7  -3   6        5.86        6.97      1.26 o 
  -6  -3   6       87.53       78.74      2.18 o 
  -5  -3   6       18.67       18.62      1.31 o 
  -4  -3   6       17.54       15.05      1.09 o 
  -3  -3   6        0.01       -0.27      0.39 o 
  -2  -3   6        3.75        1.78      0.41 o 
  -1  -3   6       18.01        7.13      0.97 o 
   0  -3   6        1.91        2.38      0.63 o 
   1  -3   6      193.84      194.31     33.15 o 
   2  -3   6        5.86        8.56      0.81 o 
   3  -3   6        0.97        0.41      0.32 o 
   4  -3   6       32.75       36.62      1.29 o 
   5  -3   6       22.31       24.21      1.05 o 
   6  -3   6        9.55        9.38      0.79 o 
   7  -3   6       13.04       12.82      0.89 o 
   8  -3   6        6.52        7.90      1.37 o 
  -8  -2   6        5.66        3.46      0.92 o 
  -7  -2   6       39.51       33.43      1.64 o 
  -6  -2   6       11.49       10.81      0.97 o 
  -5  -2   6      290.45      268.00      5.47 o 
  -4  -2   6      192.26      184.77      4.67 o 
  -3  -2   6        9.11        8.43      1.09 o 
  -2  -2   6        3.87        4.94      0.65 o 
  -1  -2   6        5.34        5.27      0.56 o 
   0  -2   6      610.97      607.56      8.27 o 
   1  -2   6       59.57       60.06      1.39 o 
   2  -2   6      325.87      326.96      7.69 o 
   3  -2   6       34.51       35.83      1.17 o 
   4  -2   6       34.94       37.96      1.03 o 
   5  -2   6       12.48       13.08      0.77 o 
   6  -2   6       19.61       21.24      1.05 o 
   7  -2   6       90.83       91.86      2.15 o 
   8  -2   6        2.34        2.58      0.64 o 
   9  -2   6        0.07        1.15      0.91 o 
  -8  -1   6        5.20        4.38      0.97 o 
  -7  -1   6       14.74       13.11      1.14 o 
  -6  -1   6        2.96        2.50      0.77 o 
  -5  -1   6      260.37      247.63      5.18 o 
  -4  -1   6        3.69        3.70      0.67 o 
  -3  -1   6       97.75       88.43      2.25 o 
  -2  -1   6        5.26       12.03      1.89 o 
  -1  -1   6        5.86        1.58      0.28 o 
   0  -1   6        0.95        0.85      0.22 o 
   1  -1   6      599.58      601.88      7.42 o 
   2  -1   6        7.11        8.75      0.71 o 
   3  -1   6        4.63        5.06      0.39 o 
   4  -1   6       29.72       33.07      1.00 o 
   5  -1   6        8.78        8.91      0.58 o 
   6  -1   6       20.86       19.95      1.00 o 
   7  -1   6       52.81       54.93      1.60 o 
   8  -1   6       97.03       98.17      3.06 o 
   9  -1   6       15.42       13.90      1.20 o 
  -8   0   6       45.36       46.41      2.05 o 
  -7   0   6       11.23       12.30      1.13 o 
  -6   0   6       38.85       43.18      1.68 o 
  -5   0   6      291.97      289.19      5.85 o 
  -4   0   6       30.62       31.78      1.43 o 
  -3   0   6       26.99       26.59      1.57 o 
  -2   0   6       32.03       20.89      1.05 o 
  -1   0   6        5.77        3.40      0.32 o 
   0   0   6        2.80        7.22      0.90 o 
   1   0   6       35.58       34.41      0.86 o 
   2   0   6        2.58        2.64      0.35 o 
   3   0   6      329.89      341.54      5.83 o 
   4   0   6      119.47      127.06      2.03 o 
   5   0   6        0.45        0.73      0.33 o 
   6   0   6        0.59        0.30      0.39 o 
   7   0   6       99.57       96.88      2.38 o 
   8   0   6      102.86      106.44      2.42 o 
   9   0   6        8.26        5.34      1.40 o 
  -8   1   6        0.81        0.46      0.84 o 
  -7   1   6      179.30      171.63      3.74 o 
  -6   1   6       40.50       43.02      1.97 o 
  -5   1   6       90.52       87.95      2.66 o 
  -4   1   6      185.98      180.97      4.33 o 
  -3   1   6        8.19        6.93      0.97 o 
  -2   1   6       35.74       30.88      1.13 o 
  -1   1   6        8.35        8.16      0.53 o 
   0   1   6       53.35       53.97      1.79 o 
   1   1   6       16.33        4.99      0.78 o 
   2   1   6       43.36       46.05      0.95 o 
   3   1   6        8.60        9.18      0.63 o 
   4   1   6        0.30        0.32      0.20 o 
   5   1   6        0.28        0.28      0.30 o 
   6   1   6        2.01        1.66      0.43 o 
   7   1   6       25.41       25.24      1.13 o 
   8   1   6       55.42       54.80      1.85 o 
   9   1   6        7.65        5.99      1.22 o 
  -8   2   6       43.46       43.08      2.09 o 
  -7   2   6       93.31       92.70      2.78 o 
  -6   2   6      221.45      222.54      6.88 o 
  -5   2   6       35.00       29.29      1.64 o 
  -4   2   6        4.12        4.74      0.76 o 
  -3   2   6        6.87        8.58      1.06 o 
  -2   2   6       25.21       27.86      1.45 o 
  -1   2   6       81.82       86.38      1.90 o 
   0   2   6     1160.61     1260.30     24.49 o 
   1   2   6      279.68      298.82      5.23 o 
   2   2   6     1979.00     2131.32     28.65 o 
   3   2   6     1641.33     1698.79     26.43 o 
   4   2   6       11.58       15.19      0.70 o 
   5   2   6       19.27       20.97      1.00 o 
   6   2   6        0.20       -0.20      0.35 o 
   7   2   6        2.94        2.34      0.51 o 
   8   2   6       82.53       85.14      2.02 o 
   9   2   6        8.35       11.00      1.02 o 
  -8   3   6       71.84       65.00      2.38 o 
  -7   3   6        3.53        3.73      0.88 o 
  -6   3   6      206.34      215.04      4.23 o 
  -5   3   6        6.71        5.85      1.50 o 
  -4   3   6        0.33       -0.13      0.49 o 
  -3   3   6      106.20       96.89      4.90 o 
  -2   3   6       81.32       82.39      4.55 o 
  -1   3   6        4.13        3.74      0.35 o 
   0   3   6       51.47       65.32      2.22 o 
   1   3   6        0.19        0.40      0.35 o 
   2   3   6        0.11       -0.03      0.21 o 
   3   3   6      680.36      700.14     11.51 o 
   4   3   6       27.28       32.86      1.13 o 
   5   3   6        0.83        1.16      0.41 o 
   6   3   6       12.13       10.43      0.75 o 
   7   3   6        0.04       -0.14      0.42 o 
   8   3   6        2.51        2.58      0.59 o 
   9   3   6       21.42       21.46      1.18 o 
  10   3   6       19.47       16.80      1.41 o 
  -7   4   6      172.47      171.13      3.87 o 
  -6   4   6        0.57       -0.43      0.64 o 
  -5   4   6      111.92      114.17      3.23 o 
  -4   4   6      252.86      265.12      5.48 o 
  -3   4   6        1.61        0.70      0.32 o 
  -2   4   6        0.38        0.34      0.39 o 
  -1   4   6      113.60      127.16      2.57 o 
   0   4   6      128.38      154.46      2.54 o 
   1   4   6       20.61       25.97      0.82 o 
   2   4   6      276.27      316.23      3.92 o 
   3   4   6       34.84       32.56      1.14 o 
   4   4   6       91.86      102.63      2.29 o 
   5   4   6       15.67       19.46      0.99 o 
   6   4   6        0.00        0.23      0.38 o 
   7   4   6       32.17       30.55      1.10 o 
   8   4   6       16.34       13.26      0.87 o 
   9   4   6       20.12       24.26      1.26 o 
  10   4   6        5.66        3.70      0.99 o 
  -7   5   6        0.76        0.53      0.83 o 
  -6   5   6        6.92        5.34      0.93 o 
  -5   5   6       11.50       11.44      1.22 o 
  -4   5   6      154.16      160.97      4.21 o 
  -3   5   6       17.64       17.57      0.89 o 
  -1   5   6        3.33       -0.17      0.23 o 
   0   5   6        0.20        0.61      0.27 o 
   1   5   6        9.74       11.73      0.55 o 
   2   5   6       77.10       78.03      1.52 o 
   3   5   6      649.75      646.29     10.78 o 
   4   5   6        0.43        0.35      0.26 o 
   5   5   6       70.03       72.13      1.75 o 
   6   5   6       65.67       69.79      1.61 o 
   7   5   6        0.12       -0.31      0.54 o 
   8   5   6        6.17        7.22      0.73 o 
   9   5   6       21.80       21.79      1.18 o 
  10   5   6        0.95        1.42      0.86 o 
  -7   6   6       37.96       37.38      2.01 o 
  -6   6   6        5.14        5.49      0.95 o 
  -5   6   6       10.16        7.25      1.11 o 
  -4   6   6       30.74       26.91      2.32 o 
  -3   6   6      220.68      214.83      3.86 o 
  -2   6   6       21.39       24.85      1.26 o 
   0   6   6        3.80       -0.03      0.25 o 
   3   6   6        5.72        7.41      0.93 o 
   4   6   6      147.25      145.24      2.58 o 
   5   6   6       66.98       69.36      1.73 o 
   6   6   6       17.62       17.55      0.91 o 
   7   6   6       44.14       47.25      1.45 o 
   8   6   6        0.28        0.63      0.53 o 
   9   6   6        1.21       -0.04      0.61 o 
  -6   7   6        0.35       -0.02      0.65 o 
  -5   7   6       19.26       19.28      1.14 o 
  -4   7   6       20.04       20.45      1.23 o 
  -3   7   6        0.60       -0.07      0.46 o 
  -2   7   6      511.86      479.89      7.38 o 
  -1   7   6      168.97      155.73      3.04 o 
   0   7   6      126.28      115.08      2.03 o 
   1   7   6       38.68       32.05      1.19 o 
   2   7   6       83.93       80.28      1.61 o 
   3   7   6      144.98      146.77      2.68 o 
   4   7   6      339.43      321.68      6.02 o 
   5   7   6       15.34       15.21      0.81 o 
   6   7   6        6.71        8.22      0.71 o 
   7   7   6        3.07        3.05      0.64 o 
   8   7   6        0.01        0.34      0.59 o 
   9   7   6        7.60        6.52      0.91 o 
  -6   8   6       22.81       21.09      1.34 o 
  -5   8   6       29.56       28.39      1.41 o 
  -4   8   6        0.77       -0.10      0.51 o 
  -3   8   6      439.49      419.42      6.85 o 
  -2   8   6      852.64      857.13     12.50 o 
  -1   8   6      235.90      213.93      3.83 o 
   0   8   6      859.27      839.39     10.87 o 
   1   8   6     1126.96     1057.80     13.41 o 
   2   8   6       17.98       20.79      0.85 o 
   3   8   6      201.46      191.65      3.09 o 
   4   8   6       31.61       31.97      1.07 o 
   5   8   6       39.06       33.55      1.13 o 
   6   8   6       14.37       15.90      0.94 o 
   7   8   6       58.30       57.77      1.67 o 
   8   8   6       40.64       38.02      1.52 o 
   9   8   6       11.15       10.95      1.18 o 
  -5   9   6        0.08        0.28      0.65 o 
  -4   9   6        3.64        3.28      0.70 o 
  -3   9   6       16.82       15.41      1.13 o 
  -2   9   6        1.32        0.11      0.53 o 
  -1   9   6      292.82      287.72      4.96 o 
   0   9   6       34.38       34.94      1.19 o 
   1   9   6      422.71      401.51      5.75 o 
   2   9   6      142.38      137.36      2.31 o 
   3   9   6      127.32      115.29      2.91 o 
   4   9   6       49.99       56.07      1.33 o 
   5   9   6       56.78       52.33      1.46 o 
   6   9   6       54.87       49.11      1.49 o 
   7   9   6       51.51       48.68      1.61 o 
   8   9   6       12.85       10.45      0.99 o 
   9   9   6        0.00        0.17      0.82 o 
  -5  10   6        1.08        0.97      0.75 o 
  -4  10   6        0.07       -0.05      0.61 o 
  -3  10   6       28.78       24.63      1.28 o 
  -2  10   6       90.83      102.56      3.16 o 
  -1  10   6       46.21       50.48      1.68 o 
   0  10   6       88.47       85.58      1.97 o 
   1  10   6        5.01        3.69      0.54 o 
   2  10   6       28.12       31.32      1.30 o 
   3  10   6        5.85        4.06      0.54 o 
   4  10   6        1.30        2.09      0.48 o 
   5  10   6      305.04      285.80      5.98 o 
   6  10   6       18.68       17.56      1.07 o 
   7  10   6       10.68        9.51      0.91 o 
   8  10   6        8.51        9.84      1.13 o 
  -4  11   6        1.97        0.17      0.69 o 
  -3  11   6        0.64        1.62      0.69 o 
  -2  11   6       69.51       66.75      1.88 o 
  -1  11   6      110.34      111.83      2.23 o 
   0  11   6        0.01        0.30      0.45 o 
   1  11   6       27.35       27.62      1.05 o 
   2  11   6        2.13        2.88      0.50 o 
   3  11   6        1.84        1.01      0.46 o 
   4  11   6        2.36        3.18      0.56 o 
   5  11   6       14.18       12.58      0.94 o 
   6  11   6       37.32       36.12      2.34 o 
   7  11   6        2.02        2.81      0.74 o 
   8  11   6        3.52        1.96      0.96 o 
  -3  12   6        0.39        0.27      0.68 o 
  -2  12   6       19.64       23.55      1.23 o 
  -1  12   6       60.50       63.14      1.70 o 
   0  12   6       10.92       10.76      0.86 o 
   1  12   6       43.40       42.20      1.29 o 
   2  12   6        2.47        3.21      0.56 o 
   3  12   6       58.46       57.44      1.53 o 
   4  12   6       14.00       11.05      0.84 o 
   5  12   6       22.71       22.10      1.24 o 
   6  12   6        4.26        6.18      1.23 o 
   7  12   6        0.04       -0.50      0.76 o 
  -2  13   6       24.07       26.14      1.36 o 
  -1  13   6        0.27       -0.22      0.58 o 
   0  13   6        0.02        0.51      0.56 o 
   1  13   6        0.06        0.62      0.52 o 
   2  13   6        0.03        0.73      0.54 o 
   3  13   6        5.83        4.69      0.68 o 
   4  13   6        0.00       -0.06      0.54 o 
   5  13   6        6.36        7.24      0.90 o 
   6  13   6       30.35       31.43      1.81 o 
   0  14   6        5.57        6.37      0.79 o 
   1  14   6       44.54       46.23      1.50 o 
   2  14   6       20.19       23.52      1.65 o 
   3  14   6       55.38       65.51      2.35 o 
   4  14   6        1.79        0.97      0.67 o 
   5  14   6      114.87      129.11      3.20 o 
  -3 -10   7        0.11       -0.02      0.82 o 
  -2 -10   7        4.89        5.63      1.03 o 
  -1 -10   7        0.23       -0.44      0.75 o 
   0 -10   7        0.42        0.49      0.80 o 
   1 -10   7        0.04       -0.32      0.78 o 
   2 -10   7        4.58        3.38      1.39 o 
  -5  -9   7        8.18       10.73      1.70 o 
  -4  -9   7        5.65        4.61      1.72 o 
  -3  -9   7       19.44       19.98      1.57 o 
  -2  -9   7        4.05        2.20      0.82 o 
  -1  -9   7       17.59       17.85      1.40 o 
   0  -9   7       10.11        9.40      1.11 o 
   1  -9   7        0.87        1.43      0.79 o 
   2  -9   7        3.27        1.28      0.83 o 
   3  -9   7       10.09        9.74      1.23 o 
   4  -9   7       21.93       17.35      2.67 o 
  -5  -8   7        0.11        0.25      1.14 o 
  -4  -8   7        0.34        0.84      0.98 o 
  -3  -8   7        6.65        8.13      1.36 o 
  -2  -8   7       20.81       17.94      1.32 o 
  -1  -8   7        0.01       -0.35      0.62 o 
   0  -8   7       30.03       25.39      1.52 o 
   1  -8   7      128.10      124.20      3.20 o 
   2  -8   7       29.58       27.10      1.63 o 
   3  -8   7        1.98        2.23      0.83 o 
   4  -8   7       11.71       12.28      1.46 o 
   5  -8   7        0.62       -0.78      1.01 o 
  -6  -7   7       71.23       74.97      3.37 o 
  -5  -7   7       20.11       27.05      2.18 o 
  -4  -7   7        6.15        5.12      1.17 o 
  -3  -7   7        5.99        9.16      2.03 o 
  -2  -7   7       20.43       13.34      1.33 o 
  -1  -7   7       35.99       38.55      5.42 o 
   0  -7   7       19.59       18.08      3.46 o 
   1  -7   7       35.11       30.17      1.47 o 
   2  -7   7       65.33       61.37      2.06 o 
   3  -7   7        0.11        0.41      0.65 o 
   4  -7   7        6.29        5.90      0.99 o 
   5  -7   7        7.12        7.59      1.13 o 
   6  -7   7        7.39        5.44      1.29 o 
  -7  -6   7        1.82        3.14      1.33 o 
  -6  -6   7        2.82        2.75      1.21 o 
  -5  -6   7        2.16       -0.42      1.23 o 
  -4  -6   7        4.47        2.63      1.39 o 
  -3  -6   7      104.88       90.53      4.75 o 
  -2  -6   7       49.21       37.24      2.95 o 
  -1  -6   7        0.24       -0.07      0.56 o 
   0  -6   7       44.78       40.37      3.70 o 
   1  -6   7      332.49      308.77     14.96 o 
   2  -6   7        8.24        7.90      0.85 o 
   3  -6   7        5.00        5.72      0.83 o 
   4  -6   7       34.49       35.81      2.57 o 
   5  -6   7        9.13        7.76      1.05 o 
   6  -6   7       18.45       19.03      1.53 o 
  -7  -5   7        3.83        2.88      1.06 o 
  -6  -5   7       91.75       94.77      3.90 o 
  -5  -5   7        1.85       -0.57      1.33 o 
  -4  -5   7        0.44        0.55      1.08 o 
  -3  -5   7      233.89      203.87      7.71 o 
  -2  -5   7      166.00      130.93      5.52 o 
  -1  -5   7        0.12       -0.12      0.48 o 
   0  -5   7      220.35      200.87      4.83 o 
   1  -5   7       13.42       12.27      2.11 o 
   2  -5   7       62.24       59.15      2.19 o 
   3  -5   7        9.06        7.32      1.01 o 
   4  -5   7       51.73       54.06      1.88 o 
   5  -5   7       42.01       43.69      1.82 o 
   6  -5   7       12.06       14.13      1.31 o 
   7  -5   7       17.85       18.76      3.65 o 
  -7  -4   7        0.54       -0.72      0.81 o 
  -6  -4   7       11.05        6.66      1.30 o 
  -5  -4   7       17.68       18.21      1.75 o 
  -4  -4   7      110.85      102.67      3.50 o 
  -3  -4   7        0.36       -0.29      0.75 o 
  -2  -4   7      124.67      107.09      4.64 o 
  -1  -4   7        0.62        1.70      0.92 o 
   0  -4   7       68.97       61.06      3.13 o 
   1  -4   7      151.48      163.60      3.94 o 
   2  -4   7      277.74      279.61      6.27 o 
   3  -4   7       38.04       38.35      1.85 o 
   4  -4   7       44.86       47.96      2.07 o 
   5  -4   7       29.33       28.32      1.15 o 
   6  -4   7       19.33       20.55      1.30 o 
   7  -4   7       84.89       89.67      2.67 o 
   8  -4   7        1.42        1.65      1.07 o 
  -7  -3   7        0.09        0.15      0.82 o 
  -6  -3   7        1.64        1.99      1.00 o 
  -5  -3   7        0.04        1.48      0.86 o 
  -4  -3   7       37.76       27.98      1.83 o 
  -3  -3   7      116.34      104.66      4.68 o 
  -2  -3   7       25.17       30.88      1.56 o 
  -1  -3   7        0.96        0.69      0.38 o 
   0  -3   7       13.80        0.22      0.41 o 
   2  -3   7       46.55       43.23      5.32 o 
   3  -3   7       35.26       37.62      1.33 o 
   4  -3   7       39.01       38.56      1.52 o 
   5  -3   7       26.99       24.86      1.17 o 
   6  -3   7        0.05       -0.82      0.51 o 
   7  -3   7        0.00       -0.07      0.55 o 
   8  -3   7        3.40        2.51      0.99 o 
  -7  -2   7       12.58       10.64      1.62 o 
  -6  -2   7        0.10        0.30      0.68 o 
  -5  -2   7       17.44       17.16      1.30 o 
  -4  -2   7       35.34       42.34      1.69 o 
  -3  -2   7      542.23      554.78      9.51 o 
  -2  -2   7      158.42      171.54      5.69 o 
  -1  -2   7       70.45       75.32      2.95 o 
   0  -2   7       25.30       29.96      0.79 o 
   1  -2   7        0.99        0.57      0.27 o 
   2  -2   7      382.92      379.45     16.53 o 
   3  -2   7       34.04       32.83      0.88 o 
   4  -2   7       31.40       30.99      1.13 o 
   5  -2   7        2.66        2.50      0.55 o 
   6  -2   7        6.54        5.93      0.66 o 
   7  -2   7       16.58       13.79      0.98 o 
   8  -2   7        7.42        6.78      0.96 o 
  -8  -1   7        3.09        1.39      0.89 o 
  -7  -1   7        0.78        0.33      0.84 o 
  -6  -1   7       24.59       27.13      1.75 o 
  -5  -1   7      222.10      218.64      4.79 o 
  -4  -1   7        0.23        0.36      0.57 o 
  -3  -1   7       30.06       37.59      1.47 o 
  -2  -1   7      124.19      123.92      3.44 o 
  -1  -1   7        6.88        4.21      0.40 o 
   0  -1   7       22.78       14.37      0.56 o 
   1  -1   7       24.59       34.65      0.75 o 
   2  -1   7        3.87        4.73      0.64 o 
   3  -1   7       67.86       63.55      1.77 o 
   4  -1   7        1.02        0.50      0.29 o 
   5  -1   7       41.82       42.66      1.33 o 
   6  -1   7       10.36        9.90      0.82 o 
   7  -1   7        3.67        4.55      0.68 o 
   8  -1   7        3.21        2.41      0.69 o 
   9  -1   7        5.00        3.39      0.99 o 
  -8   0   7       12.87       12.71      1.30 o 
  -7   0   7      112.56      107.29      3.40 o 
  -6   0   7       10.84       11.74      1.25 o 
  -5   0   7      333.62      326.83      6.50 o 
  -4   0   7      164.30      178.72      4.06 o 
  -3   0   7      153.91      155.54      3.42 o 
  -2   0   7       35.40       32.51      1.23 o 
  -1   0   7       63.23       57.94      1.24 o 
   0   0   7        0.96        2.38      0.49 o 
   2   0   7        3.07        1.90      0.28 o 
   3   0   7       17.79       20.58      1.52 o 
   4   0   7       27.90       28.91      0.91 o 
   5   0   7       54.58       54.43      1.65 o 
   6   0   7       53.56       55.14      1.48 o 
   7   0   7        5.42        5.11      0.67 o 
   8   0   7       10.53        9.97      1.14 o 
   9   0   7       22.47       20.30      1.76 o 
  -7   1   7      103.54      107.86      3.44 o 
  -6   1   7        4.96        2.47      0.85 o 
  -5   1   7      673.91      674.35     11.92 o 
  -4   1   7       69.46       73.35      2.35 o 
  -3   1   7        0.24       -0.47      0.39 o 
  -2   1   7      105.77       92.47      2.24 o 
  -1   1   7        5.69        3.99      0.69 o 
   0   1   7        1.82        5.84      0.71 o 
   1   1   7        0.10        0.34      0.31 o 
   2   1   7      410.23      461.04      7.75 o 
   3   1   7       43.58       50.54      1.17 o 
   4   1   7      318.51      294.63     19.41 o 
   5   1   7      233.21      243.02      3.60 o 
   6   1   7        0.15        0.07      0.40 o 
   7   1   7        2.29        1.70      0.56 o 
   8   1   7        0.19       -0.13      0.52 o 
   9   1   7       17.36       15.84      1.16 o 
  -7   2   7       10.31       12.28      1.88 o 
  -6   2   7      241.89      238.59      5.48 o 
  -5   2   7        0.01        0.06      0.67 o 
  -4   2   7     1002.90     1003.71     16.74 o 
  -3   2   7       53.43       45.57      1.62 o 
  -2   2   7        9.92       10.73      0.79 o 
  -1   2   7        8.87        6.59      0.85 o 
   0   2   7        5.46        8.38      1.27 o 
   1   2   7       23.37       24.37      1.04 o 
   2   2   7       85.64       95.76      1.91 o 
   3   2   7       13.43       13.62      0.73 o 
   4   2   7      435.37      436.57      9.24 o 
   5   2   7      545.66      567.26      7.42 o 
   6   2   7        2.74        3.07      0.51 o 
   7   2   7       33.22       35.65      1.16 o 
   8   2   7       10.80        9.82      0.80 o 
   9   2   7        6.42        5.40      0.77 o 
  -7   3   7       57.97       55.36      2.52 o 
  -6   3   7       29.97       28.37      1.91 o 
  -5   3   7      152.95      152.18      4.27 o 
  -4   3   7       46.07       49.11      1.93 o 
  -3   3   7        7.57        6.16      0.76 o 
  -2   3   7        4.96        6.78      0.68 o 
  -1   3   7        9.62        9.25      0.51 o 
   0   3   7       70.32       78.05      2.54 o 
   1   3   7       19.53       23.41      1.56 o 
   2   3   7      226.49      264.01      4.24 o 
   3   3   7       48.84       46.29      1.11 o 
   4   3   7       69.77       75.45      2.49 o 
   5   3   7       16.60       15.87      0.66 o 
   6   3   7       11.90       12.70      0.78 o 
   7   3   7        1.36        1.15      0.45 o 
   8   3   7        9.05        7.71      0.75 o 
   9   3   7       12.35       11.62      0.94 o 
  -7   4   7       40.14       38.25      2.40 o 
  -6   4   7       19.46       21.29      1.87 o 
  -5   4   7      109.34      102.80      3.09 o 
  -4   4   7      134.56      132.84      2.67 o 
  -3   4   7      237.36      229.23      4.78 o 
  -2   4   7      694.31      671.74     31.57 o 
  -1   4   7       70.59       73.56      2.27 o 
   0   4   7        3.18        0.62      0.52 o 
   1   4   7        7.81        7.50      0.72 o 
   2   4   7        4.43        5.02      0.33 o 
   3   4   7        0.85        1.81      0.31 o 
   4   4   7        0.67        1.32      0.63 o 
   5   4   7        4.70        4.50      0.42 o 
   6   4   7       13.64       15.23      0.94 o 
   7   4   7        0.12       -0.39      0.41 o 
   8   4   7       18.01       19.35      1.03 o 
   9   4   7       22.05       18.71      1.10 o 
  -7   5   7       14.92       14.86      2.34 o 
  -6   5   7       29.72       32.50      2.33 o 
  -5   5   7       70.28       70.35      1.98 o 
  -4   5   7        3.60        2.56      0.51 o 
  -3   5   7       30.20       28.25      1.49 o 
  -2   5   7       91.61       85.56      2.34 o 
  -1   5   7        8.28       10.29      0.91 o 
   0   5   7       73.55       73.77      1.56 o 
   1   5   7      122.09      101.49      1.75 o 
   2   5   7       20.66       25.41      0.73 o 
   3   5   7      449.04      438.15      5.93 o 
   4   5   7       28.97       31.64      1.67 o 
   5   5   7       86.18       83.58      1.85 o 
   6   5   7       37.63       39.03      1.93 o 
   7   5   7       45.80       48.26      1.42 o 
   8   5   7        0.36       -0.02      0.54 o 
   9   5   7       24.66       23.49      1.35 o 
  -6   6   7        1.66        0.12      0.73 o 
  -5   6   7        2.36        1.36      0.63 o 
  -4   6   7        0.85        0.39      0.55 o 
  -3   6   7       32.75       28.63      1.61 o 
  -2   6   7       70.11       61.11      2.00 o 
  -1   6   7      139.98      108.89      5.72 o 
   1   6   7        0.06       -0.20      0.28 o 
   2   6   7       39.36       34.33      2.57 o 
   4   6   7      375.05      353.07      6.45 o 
   5   6   7        3.90        3.54      0.62 o 
   6   6   7       29.79       24.27      1.17 o 
   7   6   7        0.01       -0.20      0.46 o 
   8   6   7       33.72       33.65      1.36 o 
   9   6   7       16.82       17.30      1.09 o 
  -6   7   7        0.41       -0.31      0.70 o 
  -5   7   7       32.06       32.07      1.54 o 
  -4   7   7       11.37       11.48      0.94 o 
  -3   7   7       23.31       21.09      1.02 o 
  -2   7   7       31.92       31.95      1.94 o 
  -1   7   7      319.46      279.74      5.55 o 
   0   7   7     1981.85     1860.38     29.56 o 
   3   7   7      877.76      861.71     11.13 o 
   4   7   7      282.27      275.58      3.88 o 
   5   7   7        2.35        2.29      0.52 o 
   6   7   7       41.16       37.05      1.37 o 
   7   7   7        0.29        0.49      0.52 o 
   8   7   7        0.53        0.91      0.59 o 
   9   7   7       13.34       13.83      1.02 o 
  -5   8   7        2.10        0.95      0.67 o 
  -4   8   7       87.75       82.61      2.25 o 
  -3   8   7        0.25        0.68      0.49 o 
  -2   8   7       94.93       96.42      3.61 o 
  -1   8   7      257.95      224.16      4.81 o 
   0   8   7      161.78      161.89      4.81 o 
   1   8   7      129.97      126.51      2.72 o 
   2   8   7      158.45      153.78      2.88 o 
   3   8   7      810.42      782.68     10.29 o 
   4   8   7      121.22      115.19      2.21 o 
   5   8   7      322.04      302.68      5.04 o 
   6   8   7        9.11       11.01      1.08 o 
   7   8   7       12.32       11.55      1.28 o 
   8   8   7        0.50        0.46      0.60 o 
   9   8   7       21.69       20.46      1.19 o 
  -5   9   7       18.33       19.26      1.36 o 
  -4   9   7        3.55        2.87      0.75 o 
  -3   9   7        1.15        0.50      0.54 o 
  -2   9   7        0.22        0.18      0.45 o 
  -1   9   7      126.32      116.47      2.84 o 
   0   9   7       67.62       71.81      1.64 o 
   1   9   7      195.36      190.77      3.15 o 
   2   9   7      148.32      148.93      2.40 o 
   3   9   7       92.53       87.98      1.85 o 
   4   9   7      116.84      122.15      2.31 o 
   5   9   7       88.34       79.30      2.04 o 
   6   9   7       36.53       33.80      1.46 o 
   7   9   7       11.56       11.45      1.01 o 
   8   9   7       26.60       24.04      1.31 o 
   9   9   7        3.87        2.63      0.91 o 
  -4  10   7        3.76        3.63      0.79 o 
  -3  10   7       12.90       10.07      2.21 o 
  -2  10   7        0.16        0.50      0.55 o 
  -1  10   7        3.62        4.98      0.84 o 
   0  10   7      100.05      100.40      2.13 o 
   1  10   7       50.79       48.93      1.29 o 
   2  10   7        1.30        0.79      0.40 o 
   3  10   7       48.04       44.38      1.34 o 
   4  10   7       26.30       26.64      1.33 o 
   5  10   7       33.27       30.20      1.37 o 
   6  10   7        0.45        0.61      0.54 o 
   7  10   7       98.78       89.88      3.16 o 
   8  10   7        0.13       -0.50      0.64 o 
  -4  11   7        0.02       -0.18      0.69 o 
  -3  11   7        0.76        0.77      0.68 o 
  -2  11   7        0.68        0.51      0.62 o 
  -1  11   7       24.47       25.98      1.35 o 
   0  11   7        5.17        3.08      0.62 o 
   1  11   7       24.60       23.47      1.05 o 
   2  11   7       10.35        9.60      0.75 o 
   3  11   7        7.12        6.01      0.69 o 
   4  11   7        1.94        3.15      0.60 o 
   5  11   7       13.12       14.87      1.10 o 
   6  11   7       17.12       14.58      1.02 o 
   7  11   7        2.13        0.78      0.67 o 
   8  11   7       31.39       31.33      2.10 o 
  -3  12   7       13.13       14.98      1.17 o 
  -2  12   7       10.27       11.93      1.03 o 
  -1  12   7        0.28       -0.29      0.55 o 
   0  12   7        1.29        1.68      0.61 o 
   1  12   7       19.94       21.10      1.09 o 
   2  12   7        0.14        0.17      0.48 o 
   3  12   7        8.67        5.31      0.73 o 
   4  12   7        2.58        3.75      0.68 o 
   5  12   7       50.08       46.14      1.55 o 
   6  12   7        0.71        1.19      0.65 o 
   7  12   7        0.29        0.62      0.68 o 
  -1  13   7       20.21       21.77      1.41 o 
   0  13   7      178.19      203.31      3.49 o 
   1  13   7        0.16        0.84      0.56 o 
   2  13   7       22.12       22.94      1.63 o 
   3  13   7       14.03       12.03      0.90 o 
   4  13   7        0.13        0.03      0.54 o 
   5  13   7        5.69        7.56      1.18 o 
   6  13   7        0.47        0.02      0.74 o 
   0  14   7       10.02       12.30      0.95 o 
   1  14   7       29.89       36.14      1.40 o 
   2  14   7        8.77        8.92      0.89 o 
   3  14   7       95.84      108.19      2.33 o 
   4  14   7       86.48      102.91      2.30 o 
   5  14   7       15.86       18.21      1.26 o 
  -2 -10   8        0.95       -0.20      0.76 o 
  -1 -10   8        4.61        3.62      0.95 o 
   0 -10   8        0.13        0.60      0.82 o 
   1 -10   8        9.95       10.16      1.26 o 
  -4  -9   8        1.33        1.86      1.21 o 
  -3  -9   8        0.37        1.83      1.18 o 
  -2  -9   8        0.06        0.39      0.72 o 
  -1  -9   8        6.50        7.38      1.03 o 
   0  -9   8        1.40        0.35      0.76 o 
   1  -9   8        9.06        7.98      1.07 o 
   2  -9   8        0.01        0.62      0.79 o 
   3  -9   8       15.37       13.80      1.37 o 
  -5  -8   8       74.58       90.59      5.64 o 
  -4  -8   8       22.82       24.09      3.26 o 
  -3  -8   8       20.76       24.96      3.19 o 
  -2  -8   8        0.70        2.54      1.49 o 
  -1  -8   8        1.63        0.56      0.85 o 
   0  -8   8       55.40       45.35      3.80 o 
   1  -8   8        0.49        0.48      0.78 o 
   2  -8   8        1.78        0.45      0.73 o 
   3  -8   8       69.44       65.14      2.33 o 
   4  -8   8       21.67       19.09      1.55 o 
  -5  -7   8       68.29       69.67      4.83 o 
  -4  -7   8       30.12       38.11      3.85 o 
  -3  -7   8        1.48        1.03      1.28 o 
  -2  -7   8        6.35        4.55      1.66 o 
  -1  -7   8        6.90        5.52      0.93 o 
   0  -7   8        0.74        0.13      1.03 o 
   1  -7   8       16.11       16.23      1.44 o 
   2  -7   8       41.34       39.05      2.04 o 
   3  -7   8        6.51        5.04      1.07 o 
   4  -7   8       11.14       12.22      1.22 o 
   5  -7   8        0.13       -0.12      0.78 o 
  -6  -6   8        0.46       -1.29      1.45 o 
  -5  -6   8        6.13        4.35      1.72 o 
  -4  -6   8       10.15        8.11      1.93 o 
  -3  -6   8       28.03       14.75      2.34 o 
  -2  -6   8        2.16        3.20      1.40 o 
  -1  -6   8      325.12      288.05     10.17 o 
   0  -6   8      147.48      118.33      3.36 o 
   1  -6   8       62.90       63.24      2.53 o 
   2  -6   8        2.10        1.07      0.71 o 
   3  -6   8      150.73      146.60      4.23 o 
   4  -6   8        6.52        5.63      1.10 o 
   5  -6   8        3.02        4.38      0.94 o 
   6  -6   8       10.87        9.19      1.21 o 
  -6  -5   8        7.88        7.53      2.10 o 
  -5  -5   8        7.55        7.80      1.90 o 
  -4  -5   8       57.27       78.43      4.46 o 
  -3  -5   8        1.76        0.66      1.11 o 
  -2  -5   8        0.02       -0.92      0.86 o 
  -1  -5   8       67.06       51.12      3.23 o 
   0  -5   8       42.78       32.20      1.35 o 
   1  -5   8        2.27        2.62      0.62 o 
   2  -5   8      286.53      282.56      6.44 o 
   3  -5   8       16.36       15.42      1.32 o 
   4  -5   8       29.32       28.39      2.57 o 
   5  -5   8        0.33        0.66      0.67 o 
   6  -5   8       10.16       10.86      1.18 o 
   7  -5   8       18.27       16.40      1.91 o 
  -7  -4   8        3.80        3.18      1.54 o 
  -6  -4   8        0.09        1.47      1.05 o 
  -5  -4   8        7.79        8.45      1.37 o 
  -4  -4   8       34.44       33.70      2.06 o 
  -3  -4   8        6.17       12.31      1.84 o 
  -2  -4   8      156.69      148.87      5.92 o 
  -1  -4   8       44.24       41.85      2.73 o 
   0  -4   8       68.04       67.20      3.45 o 
   1  -4   8        6.76        7.26      1.36 o 
   2  -4   8       46.09       39.72      2.79 o 
   3  -4   8       37.26       39.91      2.25 o 
   4  -4   8       48.74       50.77      2.09 o 
   5  -4   8       65.82       73.34      2.35 o 
   6  -4   8        1.02        1.03      0.58 o 
   7  -4   8        9.22        9.27      1.06 o 
  -7  -3   8       21.92       16.57      1.99 o 
  -6  -3   8       24.47       27.59      2.26 o 
  -5  -3   8       29.47       26.16      2.07 o 
  -4  -3   8       30.26       22.60      1.80 o 
  -3  -3   8        0.01       -0.06      1.14 o 
  -2  -3   8        1.78        0.89      0.79 o 
  -1  -3   8      149.02      142.65      5.33 o 
   0  -3   8       98.49      100.35      4.08 o 
   1  -3   8        3.77        4.54      0.99 o 
   2  -3   8      115.91      113.28      4.53 o 
   3  -3   8       86.64       80.40      3.56 o 
   4  -3   8       88.41       86.71      2.27 o 
   5  -3   8        9.24        9.28      2.16 o 
   6  -3   8       32.40       35.72      2.70 o 
   7  -3   8        3.62        2.12      0.67 o 
   8  -3   8        8.02        7.57      0.93 o 
  -7  -2   8       16.22       15.51      1.90 o 
  -6  -2   8        4.49        3.44      1.11 o 
  -5  -2   8        2.47        2.14      0.87 o 
  -4  -2   8        0.87        1.45      1.15 o 
  -3  -2   8       48.56       41.41      2.00 o 
  -2  -2   8      170.37      194.42      4.93 o 
  -1  -2   8      144.54      147.74      3.80 o 
   0  -2   8        3.21        3.13      0.84 o 
   1  -2   8      133.69      135.11      4.80 o 
   2  -2   8        6.01        6.30      0.75 o 
   3  -2   8        1.74        0.74      0.52 o 
   4  -2   8      110.69      118.43      2.61 o 
   5  -2   8        8.67        6.82      0.78 o 
   6  -2   8        2.38        1.83      1.12 o 
   7  -2   8        5.01        4.16      0.95 o 
   8  -2   8        2.51        2.66      0.82 o 
  -7  -1   8       10.75       11.09      1.39 o 
  -6  -1   8        2.57        2.89      0.88 o 
  -5  -1   8       11.49        8.96      1.05 o 
  -4  -1   8        4.47        5.42      0.79 o 
  -3  -1   8       12.97       10.30      0.92 o 
  -2  -1   8       42.15       31.02      2.72 o 
  -1  -1   8      170.34      187.50      3.63 o 
   0  -1   8       63.68       68.70      1.23 o 
   1  -1   8       16.17       17.18      0.78 o 
   2  -1   8       39.91       36.68      1.09 o 
   3  -1   8      119.14      132.36      2.73 o 
   4  -1   8        9.14        9.46      0.81 o 
   5  -1   8        4.21        5.42      0.59 o 
   6  -1   8        5.11        5.10      0.67 o 
   7  -1   8       30.66       28.87      1.42 o 
   8  -1   8        5.06        2.70      0.85 o 
  -7   0   8        4.60        4.27      1.08 o 
  -6   0   8       58.70       60.44      2.40 o 
  -5   0   8      290.62      287.29      5.98 o 
  -4   0   8        4.99        5.90      0.83 o 
  -3   0   8     2362.29     2301.91     36.20 o 
  -2   0   8      335.25      376.38      6.73 o 
  -1   0   8       75.04       76.19      1.56 o 
   0   0   8      242.97      241.53      5.48 o 
   1   0   8        8.02        7.25      0.69 o 
   2   0   8        2.33        2.06      0.51 o 
   3   0   8        0.13       -0.21      0.29 o 
   4   0   8       60.96       65.97      1.87 o 
   5   0   8       10.78       13.01      0.74 o 
   6   0   8       67.67       67.71      1.80 o 
   7   0   8       15.95       15.67      1.11 o 
   8   0   8       19.52       19.54      1.17 o 
   9   0   8       30.81       27.67      1.46 o 
  -7   1   8        0.66        0.25      0.85 o 
  -6   1   8        2.21        3.67      0.94 o 
  -5   1   8       59.60       68.30      2.41 o 
  -4   1   8       47.79       45.94      1.82 o 
  -3   1   8      367.95      373.54      6.92 o 
  -2   1   8      371.05      365.54      6.58 o 
  -1   1   8        0.16       -0.25      0.29 o 
   0   1   8       76.33       69.28      3.42 o 
   1   1   8        2.46        2.18      0.44 o 
   2   1   8        9.57       11.88      0.77 o 
   3   1   8        0.95        1.16      0.38 o 
   4   1   8      177.39      197.48      3.33 o 
   5   1   8       17.12       18.83      1.26 o 
   6   1   8      165.54      170.39      2.87 o 
   7   1   8      167.30      165.73      3.35 o 
   8   1   8        0.03        0.29      0.57 o 
   9   1   8        0.29       -0.01      0.67 o 
  -7   2   8        2.47        4.33      1.09 o 
  -6   2   8       32.80       30.75      1.96 o 
  -5   2   8       36.31       31.93      1.82 o 
  -4   2   8      229.73      231.44      4.96 o 
  -3   2   8      438.39      444.23      8.06 o 
  -2   2   8     1285.12     1276.98     20.50 o 
  -1   2   8       31.55       30.38      1.06 o 
   0   2   8      121.16      126.56      3.53 o 
   1   2   8        6.37        7.21      0.67 o 
   2   2   8      174.23      193.37      3.29 o 
   3   2   8        0.23        0.36      0.28 o 
   4   2   8      118.50      119.23      2.65 o 
   5   2   8       60.27       63.81      1.66 o 
   6   2   8        8.76        9.27      1.15 o 
   7   2   8       34.01       34.46      1.29 o 
   8   2   8        0.38        0.03      0.57 o 
   9   2   8        7.62        9.43      0.95 o 
  -7   3   8        0.07       -0.07      0.92 o 
  -6   3   8       11.91       11.09      1.75 o 
  -5   3   8      102.36      107.35      3.18 o 
  -4   3   8        6.67        7.96      0.98 o 
  -3   3   8      195.92      181.09      5.06 o 
  -2   3   8      136.12      114.92      4.35 o 
  -1   3   8        3.97        5.64      0.43 o 
   0   3   8       28.16       31.93      1.66 o 
   1   3   8        7.82        8.14      0.95 o 
   2   3   8        2.45        2.03      0.55 o 
   3   3   8        0.97        1.02      0.32 o 
   4   3   8        0.16        0.17      0.44 o 
   5   3   8       27.10       24.56      1.29 o 
   6   3   8        9.42       10.75      0.70 o 
   7   3   8        1.03        1.65      0.53 o 
   8   3   8        2.75        2.14      0.65 o 
   9   3   8        0.27        0.51      0.59 o 
  -7   4   8        0.04        0.22      0.97 o 
  -6   4   8       29.04       32.86      3.99 o 
  -5   4   8        8.42        5.32      0.96 o 
  -4   4   8       33.25       43.13      1.90 o 
  -3   4   8       20.77       20.43      1.32 o 
  -2   4   8      357.55      376.71      6.95 o 
  -1   4   8      142.38      135.67      3.35 o 
   0   4   8      641.66      600.00     12.72 o 
   1   4   8      154.88      154.91      3.46 o 
   2   4   8        2.99        0.68      0.40 o 
   3   4   8        9.66       11.77      0.55 o 
   4   4   8       41.36       45.64      1.51 o 
   5   4   8      133.56      143.16      4.08 o 
   6   4   8       25.25       25.15      1.08 o 
   7   4   8        2.73        2.19      0.60 o 
   8   4   8        0.37       -0.41      0.56 o 
   9   4   8       12.04       13.54      0.98 o 
  -6   5   8       25.51       25.16      1.93 o 
  -5   5   8        1.17        0.85      0.77 o 
  -4   5   8        2.99        2.48      0.74 o 
  -3   5   8       34.17       29.76      1.61 o 
  -2   5   8       25.13       29.07      2.38 o 
  -1   5   8      107.19       95.55      2.40 o 
   0   5   8        6.58        6.31      0.48 o 
   1   5   8        3.27        3.61      0.41 o 
   2   5   8       11.31       10.88      0.65 o 
   3   5   8      223.62      216.13      3.33 o 
   4   5   8       20.09       18.46      1.07 o 
   5   5   8      579.76      567.05      9.85 o 
   6   5   8       28.17       29.14      1.18 o 
   7   5   8        8.50        7.64      0.82 o 
   8   5   8       13.00       11.98      0.96 o 
   9   5   8        1.48        2.20      0.65 o 
  -6   6   8        1.41        1.44      0.96 o 
  -5   6   8       67.63       66.06      2.63 o 
  -4   6   8        0.04       -0.18      0.63 o 
  -3   6   8       61.17       61.33      2.69 o 
  -2   6   8        8.43        9.53      0.95 o 
  -1   6   8       27.69       21.13      1.20 o 
   0   6   8       35.09       24.32      1.54 o 
   1   6   8        2.88        4.72      0.72 o 
   2   6   8      494.89      459.98      6.30 o 
   3   6   8      167.32      155.65      2.68 o 
   4   6   8      344.44      320.28      5.98 o 
   5   6   8      247.08      247.95      5.02 o 
   6   6   8      452.85      455.45      7.04 o 
   7   6   8        8.58        7.57      0.84 o 
   8   6   8        0.21       -0.24      0.64 o 
   9   6   8        4.81        4.28      0.74 o 
  -6   7   8        1.21       -0.62      0.99 o 
  -5   7   8        6.48        5.21      1.13 o 
  -4   7   8       48.16       47.44      2.16 o 
  -3   7   8       27.95       24.08      1.61 o 
  -2   7   8      143.51      135.92      3.45 o 
  -1   7   8        0.03       -0.32      0.43 o 
   0   7   8       37.06       37.08      1.48 o 
   1   7   8      641.78      589.25      8.93 o 
   2   7   8     1194.32     1129.43     14.31 o 
   3   7   8       86.56       86.48      1.89 o 
   4   7   8      858.70      855.64     14.29 o 
   5   7   8      951.17      941.13     15.72 o 
   6   7   8       54.40       55.04      1.59 o 
   7   7   8       25.90       22.87      1.47 o 
   8   7   8        8.97        6.25      0.90 o 
   9   7   8        5.39        4.23      0.74 o 
  -5   8   8        0.00       -1.04      0.83 o 
  -4   8   8       97.80      100.98      3.28 o 
  -3   8   8        4.59        4.99      0.99 o 
  -2   8   8       57.65       50.14      2.31 o 
  -1   8   8       42.48       41.31      1.78 o 
   0   8   8      210.10      217.98      4.65 o 
   1   8   8        3.37        1.26      0.46 o 
   2   8   8      115.08      108.51      2.20 o 
   3   8   8       17.51       17.94      0.97 o 
   4   8   8       29.74       30.24      1.27 o 
   5   8   8       69.63       65.64      3.25 o 
   6   8   8      286.72      284.70      4.89 o 
   7   8   8      160.53      155.87      3.28 o 
   8   8   8        0.01       -1.15      0.59 o 
   9   8   8        1.83        1.15      0.67 o 
  -5   9   8       25.90       32.41      3.10 o 
  -4   9   8        1.13        3.19      1.18 o 
  -3   9   8        7.83        7.14      1.13 o 
  -2   9   8        0.39        0.96      0.74 o 
  -1   9   8       12.66        8.74      2.05 o 
   0   9   8       25.73       26.12      1.41 o 
   1   9   8       42.82       37.80      1.50 o 
   2   9   8       26.80       25.68      1.18 o 
   3   9   8        9.41        7.97      0.74 o 
   4   9   8        9.85        9.11      0.85 o 
   5   9   8        0.21       -0.04      0.43 o 
   6   9   8        1.01        0.54      0.53 o 
   7   9   8       11.85       12.94      1.06 o 
   8   9   8       35.56       36.02      1.57 o 
  -4  10   8        3.36        3.77      1.10 o 
  -3  10   8        0.34        0.72      0.87 o 
  -2  10   8       10.71        9.54      1.24 o 
  -1  10   8       17.88       16.10      1.40 o 
   0  10   8        3.81        5.10      0.79 o 
   1  10   8        3.20        2.22      0.65 o 
   2  10   8       26.99       26.64      1.25 o 
   3  10   8       42.10       42.30      1.80 o 
   4  10   8        7.02        6.75      0.82 o 
   5  10   8        7.73        7.62      0.76 o 
   6  10   8       52.96       55.43      1.77 o 
   7  10   8       44.50       40.88      1.69 o 
   8  10   8        2.35        0.79      0.68 o 
  -3  11   8        1.99        1.23      0.97 o 
  -2  11   8        8.54       10.77      1.37 o 
  -1  11   8       11.02       12.51      1.20 o 
   0  11   8        0.18        1.14      0.65 o 
   1  11   8       89.93       93.67      2.30 o 
   2  11   8        1.32       -0.15      0.53 o 
   3  11   8        7.50        7.83      0.68 o 
   4  11   8        0.55       -0.09      0.44 o 
   5  11   8       28.11       25.86      1.42 o 
   6  11   8        0.97        0.72      0.59 o 
   7  11   8       45.67       43.07      2.42 o 
   8  11   8        8.16        7.13      0.92 o 
  -2  12   8        2.97        2.40      0.92 o 
  -1  12   8        0.44        0.46      0.76 o 
   0  12   8       88.44       95.47      3.42 o 
   1  12   8        1.31        2.48      0.73 o 
   2  12   8       62.81       68.88      1.66 o 
   3  12   8       36.27       37.91      1.38 o 
   4  12   8       35.85       35.97      1.37 o 
   5  12   8       21.94       22.66      1.33 o 
   6  12   8        1.47        0.59      0.67 o 
   7  12   8       10.38        8.83      0.92 o 
  -1  13   8       26.48       30.26      2.03 o 
   0  13   8       30.60       30.18      1.29 o 
   1  13   8       78.18       77.31      1.87 o 
   2  13   8      134.12      159.93      2.89 o 
   3  13   8       11.07       12.75      1.70 o 
   4  13   8        5.30        4.69      0.72 o 
   5  13   8       21.71       23.27      1.49 o 
   6  13   8       12.34       10.86      1.31 o 
   1  14   8       31.48       30.68      1.34 o 
   2  14   8        3.37        2.19      0.70 o 
   3  14   8       22.06       27.87      1.42 o 
   4  14   8        0.01        0.42      0.63 o 
  -2  -9   9       37.02       42.15      4.32 o 
  -1  -9   9        6.79        8.62      2.32 o 
   0  -9   9        1.82        1.46      0.91 o 
   1  -9   9        0.45        0.29      0.88 o 
  -3  -8   9        4.36        8.63      2.17 o 
  -2  -8   9        2.13        1.56      1.55 o 
  -1  -8   9        6.09        7.93      2.01 o 
   0  -8   9       11.89        8.88      1.12 o 
   1  -8   9        6.92        7.17      1.10 o 
   2  -8   9       54.34       49.00      4.20 o 
   3  -8   9        1.22        1.96      0.96 o 
  -4  -7   9       41.22       44.91      3.89 o 
  -3  -7   9       63.21       79.43      4.89 o 
  -2  -7   9        1.05        0.49      1.30 o 
  -1  -7   9        0.23        2.26      1.44 o 
   0  -7   9        0.96        1.90      1.33 o 
   1  -7   9       31.41       26.11      1.56 o 
   2  -7   9       75.22       66.46      2.90 o 
   3  -7   9       37.88       39.57      2.44 o 
   4  -7   9        2.56        2.87      1.00 o 
  -5  -6   9       88.84      119.62      6.29 o 
  -4  -6   9        0.18        0.63      1.54 o 
  -3  -6   9       27.57       31.03      3.26 o 
  -2  -6   9       20.73       21.06      2.64 o 
  -1  -6   9       38.08       27.51      2.94 o 
   0  -6   9        0.41       -1.07      1.05 o 
   1  -6   9      252.69      237.61      8.92 o 
   2  -6   9       96.52       89.61      2.76 o 
   3  -6   9       87.04       88.27      5.72 o 
   4  -6   9       62.62       65.57      2.59 o 
   5  -6   9       15.54       15.96      1.61 o 
  -6  -5   9        1.50       -1.92      1.37 o 
  -5  -5   9       31.72       32.49      3.50 o 
  -4  -5   9        4.66        3.63      1.57 o 
  -3  -5   9        0.90       -1.57      0.99 o 
  -2  -5   9        2.65        4.10      1.41 o 
  -1  -5   9        4.07        2.21      1.17 o 
   0  -5   9        4.86        1.53      1.11 o 
   1  -5   9        0.92        1.33      1.07 o 
   2  -5   9        1.83        0.59      1.07 o 
   3  -5   9       41.76       46.53      3.33 o 
   4  -5   9      122.62      122.20      3.57 o 
   5  -5   9       19.11       20.33      1.64 o 
   6  -5   9        4.98        5.87      1.17 o 
  -6  -4   9       16.04       20.42      2.96 o 
  -5  -4   9        7.77        4.21      1.61 o 
  -4  -4   9       10.52       11.51      2.03 o 
  -3  -4   9       90.08       94.80      4.67 o 
  -2  -4   9        2.93        2.32      1.08 o 
  -1  -4   9        2.36        3.14      1.13 o 
   0  -4   9       29.11       31.92      2.41 o 
   1  -4   9       43.01       38.93      2.68 o 
   2  -4   9       13.56       14.41      1.90 o 
   3  -4   9        2.36        2.94      1.25 o 
   4  -4   9        2.15        1.67      0.59 o 
   5  -4   9        1.37       -0.22      0.65 o 
   6  -4   9        1.12        1.11      0.85 o 
   7  -4   9        6.11        7.70      1.12 o 
  -6  -3   9        0.00       -0.07      0.98 o 
  -5  -3   9       47.88       50.99      2.66 o 
  -4  -3   9       15.18       16.96      3.81 o 
  -3  -3   9       34.29       34.29      2.63 o 
  -2  -3   9       38.03       36.38      2.55 o 
  -1  -3   9       27.68       24.65      2.03 o 
   0  -3   9       37.63       36.53      2.36 o 
   1  -3   9       49.03       46.62      2.69 o 
   2  -3   9        1.26        0.30      0.77 o 
   3  -3   9        4.81        5.19      0.88 o 
   4  -3   9      112.18      114.15      3.68 o 
   5  -3   9       29.54       29.20      1.37 o 
   6  -3   9       47.48       53.88      2.12 o 
   7  -3   9       16.56       16.05      1.84 o 
  -6  -2   9        0.02        1.24      1.03 o 
  -5  -2   9        0.06       -0.35      1.49 o 
  -4  -2   9        1.54        1.26      0.84 o 
  -3  -2   9        1.73        2.40      0.81 o 
  -2  -2   9        5.22        2.73      1.00 o 
  -1  -2   9      110.56       98.37      4.05 o 
   0  -2   9      170.30      174.52      5.99 o 
   1  -2   9        0.03        0.21      0.66 o 
   2  -2   9       80.85       77.87      2.43 o 
   3  -2   9       84.01       90.90      2.86 o 
   4  -2   9        2.69        3.63      0.81 o 
   5  -2   9       26.51       23.22      3.49 o 
   6  -2   9       10.67        9.68      0.95 o 
   7  -2   9        5.63        4.97      0.90 o 
   8  -2   9       14.18       14.69      1.22 o 
  -6  -1   9       12.93       12.38      1.66 o 
  -5  -1   9       20.66       18.36      1.81 o 
  -4  -1   9       68.55       67.84      2.82 o 
  -3  -1   9      232.34      234.16      5.96 o 
  -2  -1   9       24.09       25.42      2.13 o 
  -1  -1   9      942.53      984.44     19.69 o 
   0  -1   9      353.11      350.41     10.31 o 
   1  -1   9       11.19        9.67      1.08 o 
   2  -1   9       63.13       66.04      1.99 o 
   3  -1   9       12.09       11.92      0.98 o 
   4  -1   9       17.53       16.73      1.42 o 
   5  -1   9       91.60       99.92      3.27 o 
   6  -1   9        0.41       -0.23      0.71 o 
   7  -1   9        2.13        0.69      0.96 o 
   8  -1   9       11.04       10.48      1.19 o 
  -7   0   9       33.21       34.74      2.23 o 
  -6   0   9        0.56        1.46      0.85 o 
  -5   0   9       23.21       21.35      1.54 o 
  -4   0   9       39.42       41.96      1.79 o 
  -3   0   9      107.01      111.32      2.86 o 
  -2   0   9        1.12        0.83      0.51 o 
  -1   0   9     2571.94     2544.16     39.55 o 
   0   0   9      418.44      438.34      7.39 o 
   1   0   9      252.07      253.50      4.01 o 
   2   0   9      255.29      256.67      5.44 o 
   3   0   9        1.73        1.71      0.44 o 
   4   0   9        1.58        1.40      0.49 o 
   5   0   9       11.96       11.56      0.97 o 
   6   0   9       60.06       61.54      2.14 o 
   7   0   9       31.20       32.71      1.47 o 
   8   0   9       32.40       33.31      1.77 o 
  -7   1   9       13.33       11.32      1.51 o 
  -6   1   9       53.73       62.62      3.62 o 
  -5   1   9        1.49        0.71      0.86 o 
  -4   1   9       27.16       24.69      1.55 o 
  -3   1   9        0.62        0.42      0.51 o 
  -2   1   9      218.67      219.27      4.41 o 
  -1   1   9       44.46       46.17      2.11 o 
   0   1   9      553.14      542.11     11.36 o 
   1   1   9       55.72       51.11      1.82 o 
   2   1   9       86.75       89.18      2.14 o 
   3   1   9       11.25       11.87      0.78 o 
   4   1   9       13.21       15.41      0.97 o 
   5   1   9        4.37        4.39      0.67 o 
   6   1   9        2.39        1.59      0.68 o 
   7   1   9       18.59       20.22      1.09 o 
   8   1   9       33.65       34.71      1.60 o 
   9   1   9       22.70       20.95      1.45 o 
  -6   2   9       14.70       12.60      1.39 o 
  -5   2   9       12.50       14.42      2.38 o 
  -4   2   9        1.54        1.87      0.84 o 
  -3   2   9      115.50      123.23      3.59 o 
  -2   2   9        4.29        5.42      0.88 o 
  -1   2   9     1001.15      959.74     19.46 o 
   0   2   9      180.14      175.25      4.58 o 
   1   2   9       13.29       11.03      1.23 o 
   2   2   9       68.64       71.22      1.68 o 
   3   2   9       23.90       26.92      1.04 o 
   4   2   9       97.17      103.63      2.44 o 
   5   2   9        0.97        0.57      0.46 o 
   6   2   9       60.15       62.79      1.82 o 
   7   2   9       75.51       73.27      1.89 o 
   8   2   9        0.04       -0.15      0.65 o 
   9   2   9        2.90        2.60      0.84 o 
  -6   3   9        0.00       -0.21      0.78 o 
  -5   3   9        2.99        3.03      0.84 o 
  -4   3   9        0.90        0.04      0.60 o 
  -3   3   9        1.17        2.13      0.65 o 
  -2   3   9        0.26        1.14      0.72 o 
  -1   3   9        1.75        3.83      0.54 o 
   0   3   9      417.62      388.75      8.76 o 
   1   3   9       13.69       17.25      1.11 o 
   2   3   9       36.43       37.33      1.24 o 
   3   3   9       25.00       27.13      1.04 o 
   4   3   9        7.18        6.20      0.70 o 
   5   3   9        0.19       -0.11      0.48 o 
   6   3   9       98.22       98.98      2.33 o 
   7   3   9       14.32       16.26      1.20 o 
   8   3   9        8.03        7.38      0.83 o 
   9   3   9        6.22        6.04      0.92 o 
  -6   4   9        4.46        1.24      1.34 o 
  -5   4   9        1.48        1.68      0.83 o 
  -4   4   9       37.61       40.00      3.10 o 
  -3   4   9       53.67       49.80      1.90 o 
  -2   4   9        0.57        0.68      0.48 o 
  -1   4   9      203.17      186.58      3.86 o 
   0   4   9      193.43      207.01      5.46 o 
   1   4   9        3.54        1.87      0.57 o 
   2   4   9      173.72      167.39      3.18 o 
   3   4   9       19.77       19.84      1.13 o 
   4   4   9        8.99        9.23      1.20 o 
   5   4   9        7.31        5.84      0.77 o 
   6   4   9        8.88        9.38      1.03 o 
   7   4   9      272.92      282.00      5.09 o 
   8   4   9        0.00       -1.07      0.55 o 
   9   4   9        8.60        7.75      0.92 o 
  -6   5   9       36.46       31.98      2.22 o 
  -5   5   9       85.08       75.76      2.77 o 
  -4   5   9        0.07       -1.08      0.61 o 
  -3   5   9      147.70      128.62      3.35 o 
  -2   5   9        0.85        0.45      0.64 o 
  -1   5   9      132.55      118.79      2.85 o 
   0   5   9      130.52      135.52      4.92 o 
   1   5   9       20.53       19.02      1.28 o 
   2   5   9        0.29        0.26      0.30 o 
   3   5   9        5.61        4.82      0.55 o 
   4   5   9       34.98       30.88      1.34 o 
   5   5   9       23.62       26.05      1.86 o 
   6   5   9      157.75      157.27      3.72 o 
   7   5   9       68.80       70.39      2.48 o 
   8   5   9      139.59      149.08      3.80 o 
   9   5   9       14.02       12.18      1.03 o 
  -6   6   9        4.01        2.13      1.06 o 
  -5   6   9       27.28       27.27      1.94 o 
  -4   6   9        0.35        0.77      0.74 o 
  -3   6   9       85.84       75.31      2.51 o 
  -2   6   9       32.74       28.36      1.56 o 
  -1   6   9       72.78       62.37      2.20 o 
   0   6   9        8.15        5.38      0.67 o 
   1   6   9       34.94       30.49      1.52 o 
   2   6   9       57.73       49.36      1.29 o 
   3   6   9      121.39      110.32      2.15 o 
   4   6   9      563.99      548.00      9.53 o 
   5   6   9      115.60      117.43      2.98 o 
   6   6   9      244.50      247.74      5.22 o 
   7   6   9      635.52      645.65     11.56 o 
   8   6   9      149.05      154.53      2.96 o 
   9   6   9       29.42       27.52      1.38 o 
  -5   7   9       11.40       10.89      1.44 o 
  -4   7   9       37.10       30.12      3.13 o 
  -3   7   9        1.65        1.49      0.71 o 
  -2   7   9      124.76      106.01      2.98 o 
  -1   7   9        0.04       -0.19      0.58 o 
   0   7   9      263.22      222.49      5.34 o 
   1   7   9       89.18       78.07      2.41 o 
   2   7   9      306.76      306.52      4.62 o 
   3   7   9      256.26      248.42      3.94 o 
   4   7   9       30.93       31.68      1.52 o 
   5   7   9        5.53        5.28      0.84 o 
   6   7   9      128.48      124.07      3.46 o 
   7   7   9      181.77      187.23      4.51 o 
   8   7   9        2.02        2.31      0.71 o 
   9   7   9       21.84       20.19      1.26 o 
  -5   8   9       30.34       34.14      3.29 o 
  -4   8   9        0.08       -0.56      0.76 o 
  -3   8   9        0.03       -0.42      0.65 o 
  -2   8   9       14.46       14.27      1.28 o 
  -1   8   9       10.28        8.53      1.21 o 
   0   8   9        1.97        2.47      0.63 o 
   1   8   9       31.56       28.75      1.29 o 
   2   8   9        6.07        6.71      0.66 o 
   3   8   9       37.83       37.52      1.27 o 
   4   8   9      126.92      126.22      2.69 o 
   5   8   9        0.46        0.99      0.62 o 
   6   8   9       11.24       11.66      2.40 o 
   7   8   9       23.85       22.21      1.68 o 
   8   8   9       70.55       72.32      2.10 o 
   9   8   9       39.62       40.59      2.22 o 
  -4   9   9       27.58       26.76      2.01 o 
  -3   9   9       20.69       21.14      1.69 o 
  -2   9   9        2.41        2.43      0.83 o 
  -1   9   9        2.80        3.67      0.82 o 
   0   9   9       27.45       26.95      1.40 o 
   1   9   9       66.53       54.75      1.77 o 
   2   9   9       27.57       32.70      1.30 o 
   3   9   9        0.32        0.11      0.43 o 
   4   9   9        1.75        2.49      0.58 o 
   5   9   9        0.13        0.70      0.83 o 
   6   9   9        7.40        6.53      1.07 o 
   7   9   9        0.00        0.18      0.79 o 
   8   9   9       39.78       39.17      2.43 o 
  -3  10   9        7.50       10.56      1.40 o 
  -2  10   9        0.13       -0.28      0.76 o 
  -1  10   9        0.19        0.12      0.69 o 
   0  10   9       19.46       21.63      1.38 o 
   1  10   9        8.20        8.46      0.85 o 
   2  10   9        4.77        4.45      0.68 o 
   3  10   9       32.50       34.15      1.44 o 
   4  10   9       10.27        9.60      0.84 o 
   5  10   9        9.63       12.47      1.22 o 
   6  10   9        4.01        3.68      0.93 o 
   7  10   9       14.21       14.23      1.02 o 
   8  10   9        6.38        7.82      1.29 o 
  -3  11   9        0.90        2.73      1.08 o 
  -2  11   9       13.54       10.05      1.34 o 
  -1  11   9        2.16        1.58      0.73 o 
   0  11   9       11.13       12.24      1.80 o 
   1  11   9       22.97       24.85      1.36 o 
   2  11   9       38.33       46.16      1.65 o 
   3  11   9       41.86       41.59      1.56 o 
   4  11   9       33.31       33.53      1.90 o 
   5  11   9        0.63        0.69      0.76 o 
   6  11   9       21.52       23.60      1.88 o 
   7  11   9        0.94        1.98      0.75 o 
  -2  12   9       33.11       30.72      1.94 o 
  -1  12   9       27.94       26.47      1.72 o 
   0  12   9        8.90       10.56      1.20 o 
   1  12   9       52.67       57.80      1.91 o 
   2  12   9       83.64       84.54      2.28 o 
   3  12   9       12.42       12.41      1.20 o 
   4  12   9      101.72      116.24      3.47 o 
   5  12   9       47.03       48.29      2.34 o 
   6  12   9       28.54       31.77      2.07 o 
   0  13   9       20.90       26.31      1.59 o 
   1  13   9       18.19       20.48      1.38 o 
   2  13   9        1.56        3.12      0.82 o 
   3  13   9      104.41      106.85      2.98 o 
   4  13   9       19.21       26.55      1.68 o 
   5  13   9       14.66       18.50      1.65 o 
   3  14   9        0.98        0.28      0.77 o 
  -2  -8  10       79.92       80.97      5.22 o 
  -1  -8  10       20.21       24.90      3.31 o 
   0  -8  10        5.04        4.78      1.77 o 
   1  -8  10        0.53        0.89      1.43 o 
   2  -8  10        7.90        5.93      2.03 o 
  -3  -7  10       37.98       49.56      4.05 o 
  -2  -7  10       18.79       15.43      2.56 o 
  -1  -7  10        4.74        7.56      1.97 o 
   0  -7  10        3.11        1.97      1.48 o 
   1  -7  10        8.98        5.29      1.79 o 
   2  -7  10        0.19        2.25      1.48 o 
   3  -7  10       40.51       39.17      4.01 o 
  -4  -6  10        0.00        0.53      1.53 o 
  -3  -6  10      153.82      179.46      7.72 o 
  -2  -6  10       20.42       22.23      2.83 o 
  -1  -6  10        1.50        1.37      1.29 o 
   0  -6  10        2.92        3.18      1.41 o 
   1  -6  10        0.01        0.64      1.13 o 
   2  -6  10        0.41        0.24      1.29 o 
   3  -6  10       45.41       39.64      3.45 o 
   4  -6  10        2.72        2.61      1.68 o 
   5  -6  10       20.58       28.47      3.60 o 
  -5  -5  10        1.06       -1.16      1.37 o 
  -4  -5  10        0.50       -0.40      1.24 o 
  -3  -5  10        3.77        1.52      1.20 o 
  -2  -5  10       16.12       18.27      2.42 o 
  -1  -5  10       25.51       24.54      2.65 o 
   0  -5  10        1.49        3.82      1.33 o 
   1  -5  10        2.00        2.21      1.24 o 
   2  -5  10        0.82        1.38      1.21 o 
   3  -5  10        1.47        1.05      1.19 o 
   4  -5  10       25.53       25.22      3.09 o 
   5  -5  10       39.64       41.01      3.96 o 
  -5  -4  10        0.00        0.77      1.44 o 
  -4  -4  10        5.81        6.81      1.83 o 
  -3  -4  10       19.51       18.77      2.39 o 
  -2  -4  10       38.67       41.38      3.05 o 
  -1  -4  10      131.29      136.54      5.72 o 
   0  -4  10       73.13       56.63      3.28 o 
   1  -4  10       15.17       15.25      1.99 o 
   2  -4  10        0.93        0.95      1.08 o 
   3  -4  10        5.47        6.73      1.62 o 
   4  -4  10       23.22       25.44      2.80 o 
   5  -4  10        2.49        3.61      1.61 o 
   6  -4  10        0.96        0.77      1.59 o 
  -5  -3  10        0.45        0.33      1.28 o 
  -4  -3  10        9.10        6.53      1.65 o 
  -3  -3  10       18.20       22.02      2.43 o 
  -2  -3  10        0.52       -0.58      0.82 o 
  -1  -3  10        0.18        0.36      0.83 o 
   0  -3  10        9.21        7.94      1.36 o 
   1  -3  10       73.26       70.49      3.51 o 
   2  -3  10      225.18      224.03      7.84 o 
   3  -3  10        9.74        9.22      1.61 o 
   4  -3  10       80.47       78.34      3.01 o 
   5  -3  10        0.35        0.88      0.89 o 
   6  -3  10       39.33       40.89      2.55 o 
   7  -3  10        0.05       -0.77      2.01 o 
  -6  -2  10        5.59        6.60      1.44 o 
  -5  -2  10        0.38        0.25      0.90 o 
  -4  -2  10       25.81       25.37      2.42 o 
  -3  -2  10        7.67       10.07      1.64 o 
  -2  -2  10        0.05       -0.01      0.75 o 
  -1  -2  10       38.65       29.68      2.18 o 
   0  -2  10       30.67       24.93      1.94 o 
   1  -2  10       45.46       45.54      2.58 o 
   2  -2  10        0.63        0.14      0.57 o 
   3  -2  10        2.60        1.93      0.74 o 
   4  -2  10        0.02        0.15      0.68 o 
   5  -2  10       45.68       48.38      3.20 o 
   6  -2  10        5.11        3.98      1.15 o 
   7  -2  10       27.99       27.53      2.35 o 
  -6  -1  10        3.05        3.30      1.27 o 
  -5  -1  10        6.25        8.00      1.37 o 
  -4  -1  10        4.67        5.50      1.30 o 
  -3  -1  10       25.28       27.54      1.82 o 
  -2  -1  10      146.64      148.28      4.15 o 
  -1  -1  10      296.57      313.26      9.62 o 
   0  -1  10       60.03       60.10      2.85 o 
   1  -1  10     2269.49     2254.89     78.49 o 
   2  -1  10      504.33      511.00     14.82 o 
   3  -1  10      268.50      261.04      6.00 o 
   4  -1  10      263.34      279.47      6.60 o 
   5  -1  10        0.72        1.32      0.74 o 
   6  -1  10        4.64        4.82      1.07 o 
   7  -1  10       15.47       14.08      1.98 o 
   8  -1  10        4.34        3.56      1.54 o 
  -6   0  10        0.70        1.89      1.14 o 
  -5   0  10       93.81       99.31      6.93 o 
  -4   0  10        3.79        3.38      0.93 o 
  -3   0  10       55.72       53.51      2.58 o 
  -2   0  10        2.16        1.82      1.35 o 
  -1   0  10       88.27       79.57      2.52 o 
   0   0  10       94.93       83.82      2.45 o 
   1   0  10      335.43      320.55      9.26 o 
   2   0  10      213.89      210.34      6.55 o 
   3   0  10       29.43       30.52      1.36 o 
   4   0  10       87.50       93.71      2.85 o 
   5   0  10       18.01       17.84      1.44 o 
   6   0  10       12.55       11.46      1.36 o 
   7   0  10        0.43       -0.47      0.86 o 
   8   0  10        9.91        6.25      1.47 o 
  -6   1  10       99.31      107.64      3.45 o 
  -5   1  10       33.42       31.26      1.84 o 
  -4   1  10       21.85       22.47      1.74 o 
  -3   1  10        0.68        0.55      0.56 o 
  -2   1  10       24.07       24.54      1.75 o 
  -1   1  10        1.76        2.84      0.54 o 
   0   1  10       26.73       29.87      1.69 o 
   1   1  10      358.52      362.81      5.64 o 
   2   1  10      109.95      117.27      2.67 o 
   3   1  10       29.20       27.52      1.38 o 
   4   1  10       37.78       37.39      1.36 o 
   5   1  10        1.34        1.58      0.59 o 
   6   1  10       38.53       36.82      2.24 o 
   7   1  10        3.20        3.75      0.94 o 
   8   1  10        8.94        9.27      1.53 o 
  -6   2  10        0.20       -0.07      0.83 o 
  -5   2  10       14.28       12.77      1.35 o 
  -4   2  10       15.36       13.82      1.25 o 
  -3   2  10        3.69        3.68      0.76 o 
  -2   2  10       24.07       25.00      1.49 o 
  -1   2  10        1.74        1.73      1.25 o 
   0   2  10      158.51      164.38      4.49 o 
   1   2  10      319.86      298.07      4.87 o 
   2   2  10       34.67       37.68      1.25 o 
   3   2  10       22.13       23.99      1.31 o 
   4   2  10        6.11        6.69      1.03 o 
   5   2  10       15.00       16.17      1.08 o 
   6   2  10        4.15        4.88      1.01 o 
   7   2  10       11.05        9.05      1.10 o 
   8   2  10        1.38        0.37      0.90 o 
  -6   3  10       13.50       11.47      1.64 o 
  -5   3  10       18.42       18.02      2.26 o 
  -4   3  10        1.00        0.80      0.67 o 
  -3   3  10        2.77        1.85      0.67 o 
  -2   3  10        4.66        4.62      0.71 o 
  -1   3  10       26.73       22.39      1.79 o 
   0   3  10      234.56      206.12      5.41 o 
   1   3  10      155.91      150.00      2.97 o 
   2   3  10       76.74       82.67      1.98 o 
   3   3  10       25.26       27.20      1.00 o 
   4   3  10       47.48       52.71      1.67 o 
   5   3  10        9.26       10.47      0.95 o 
   6   3  10        0.03        0.14      0.51 o 
   7   3  10        4.41        4.82      0.93 o 
   8   3  10       32.71       32.00      3.19 o 
   9   3  10       79.34       86.39      3.19 o 
  -6   4  10        0.13        1.78      0.97 o 
  -5   4  10        2.45        2.17      0.92 o 
  -4   4  10       12.99       12.67      1.27 o 
  -3   4  10       57.61       45.46      1.95 o 
  -2   4  10        3.36        2.18      0.61 o 
  -1   4  10       18.27       12.48      0.88 o 
   0   4  10        7.56        8.83      2.17 o 
   1   4  10       12.35       13.90      0.96 o 
   2   4  10       34.98       34.50      1.97 o 
   3   4  10        0.69       -0.06      0.38 o 
   4   4  10        4.03        4.57      0.74 o 
   5   4  10        0.64        0.63      0.56 o 
   6   4  10        7.52        7.03      0.95 o 
   7   4  10        2.28        2.36      0.75 o 
   8   4  10      103.51      103.53      2.80 o 
   9   4  10       85.49       82.33      3.09 o 
  -5   5  10        7.92        4.96      1.08 o 
  -4   5  10       56.49       49.10      2.35 o 
  -3   5  10      115.35      115.47      3.19 o 
  -2   5  10        1.91        1.18      0.63 o 
  -1   5  10      382.79      305.24      5.89 o 
   0   5  10       95.96       82.53      3.70 o 
   1   5  10      474.98      414.67      6.73 o 
   2   5  10       65.52       70.12      1.93 o 
   3   5  10        0.20       -0.07      0.33 o 
   4   5  10        0.00       -0.76      0.44 o 
   5   5  10        9.59        6.58      0.85 o 
   6   5  10      120.89      118.07      3.13 o 
   7   5  10        4.87        4.39      0.98 o 
   8   5  10      113.23      115.32      2.98 o 
   9   5  10       23.43       22.07      1.64 o 
  -5   6  10       10.64        8.52      1.28 o 
  -4   6  10        5.08        4.15      1.09 o 
  -3   6  10        1.50        1.09      0.69 o 
  -2   6  10       31.42       26.89      1.54 o 
  -1   6  10        1.94       -0.03      0.50 o 
   0   6  10      110.90       86.53      2.80 o 
   1   6  10        0.48        1.10      0.41 o 
   2   6  10       85.12       66.05      1.54 o 
   3   6  10       22.09       21.77      0.96 o 
   4   6  10      153.99      142.75      3.28 o 
   5   6  10      241.56      243.57      5.02 o 
   6   6  10      110.13      111.49      3.05 o 
   7   6  10        2.99        2.71      0.92 o 
   8   6  10       35.72       35.74      2.31 o 
   9   6  10      247.03      256.37      5.22 o 
  -5   7  10        1.68        1.06      0.93 o 
  -4   7  10       21.22       19.42      1.66 o 
  -3   7  10        0.01        0.97      0.66 o 
  -2   7  10       13.06       11.02      1.14 o 
  -1   7  10        7.41        4.38      0.81 o 
   0   7  10       23.01       17.68      1.14 o 
   1   7  10        7.77        5.31      1.01 o 
   2   7  10       83.98       68.35      1.67 o 
   3   7  10      326.98      312.75      4.76 o 
   4   7  10      196.23      200.83      4.32 o 
   5   7  10        0.36        0.50      0.60 o 
   6   7  10       88.87       88.15      2.72 o 
   7   7  10       23.08       22.82      2.91 o 
   8   7  10       12.62       11.76      2.80 o 
  -4   8  10       32.05       35.19      2.70 o 
  -3   8  10       79.06       79.13      2.82 o 
  -2   8  10       63.15       60.63      2.31 o 
  -1   8  10        4.60        5.73      0.90 o 
   0   8  10        5.56        3.81      0.76 o 
   1   8  10        0.03        0.19      0.46 o 
   2   8  10       14.92       12.86      0.87 o 
   3   8  10        4.51        3.03      0.56 o 
   4   8  10       64.63       63.42      1.77 o 
   5   8  10       23.18       21.47      1.44 o 
   6   8  10        0.00        0.18      0.68 o 
   7   8  10        0.69       -0.51      0.79 o 
   8   8  10       12.68       12.71      1.47 o 
  -4   9  10        4.31        5.70      1.22 o 
  -3   9  10       53.66       53.36      2.49 o 
  -2   9  10       13.05       12.74      1.55 o 
  -1   9  10        3.95        4.58      0.89 o 
   0   9  10        0.15        0.85      0.55 o 
   1   9  10       19.87       18.25      1.08 o 
   2   9  10      125.16      127.33      2.62 o 
   3   9  10       70.94       60.13      2.04 o 
   4   9  10        0.21       -0.15      0.47 o 
   5   9  10        0.01       -0.14      0.64 o 
   6   9  10        0.45        1.02      0.90 o 
   7   9  10        5.82        4.40      1.05 o 
   8   9  10        2.80        2.27      1.07 o 
  -3  10  10      128.21      142.34      4.19 o 
  -2  10  10        0.15        0.75      0.84 o 
  -1  10  10        0.13       -0.03      0.72 o 
   0  10  10        0.73        0.36      0.60 o 
   1  10  10        2.46        2.59      0.62 o 
   2  10  10        4.46        3.48      0.64 o 
   3  10  10        5.50        6.79      0.78 o 
   4  10  10        0.83       -0.26      0.70 o 
   5  10  10       59.70       57.51      2.23 o 
   6  10  10       16.15       16.32      1.44 o 
   7  10  10       28.72       26.77      2.31 o 
  -2  11  10        2.82        4.08      1.12 o 
  -1  11  10        1.42        1.18      0.92 o 
   0  11  10        0.23       -0.72      0.62 o 
   1  11  10        1.85        2.17      0.67 o 
   2  11  10        0.00       -0.28      0.54 o 
   3  11  10        4.97        4.76      0.73 o 
   4  11  10       87.79       95.13      2.63 o 
   5  11  10        0.15        0.39      0.75 o 
   6  11  10       65.15       75.38      2.84 o 
   7  11  10       15.07       13.98      1.55 o 
  -1  12  10        0.12       -0.15      0.76 o 
   0  12  10        6.68        6.15      1.03 o 
   1  12  10        7.49        7.62      0.94 o 
   2  12  10       37.89       42.58      1.72 o 
   3  12  10      121.14      133.51      2.99 o 
   4  12  10        4.28        3.36      0.85 o 
   5  12  10        9.28        7.35      1.15 o 
   6  12  10       24.88       30.42      2.35 o 
   1  13  10       23.64       24.97      1.55 o 
   2  13  10        0.82        0.72      0.69 o 
   3  13  10        4.55        5.53      1.00 o 
   4  13  10        9.47       12.43      1.48 o 
   5  13  10       42.88       46.50      2.31 o 
  -1  -7  11       36.41       38.81      3.78 o 
   0  -7  11        2.06        1.78      1.56 o 
   1  -7  11        0.11        0.11      1.24 o 
   2  -7  11        4.52        8.06      2.12 o 
  -3  -6  11       26.73       25.66      3.23 o 
  -2  -6  11       15.35       21.74      2.89 o 
  -1  -6  11      115.84      111.91      5.67 o 
   0  -6  11       59.49       57.04      3.96 o 
   1  -6  11       20.04       15.30      2.44 o 
   2  -6  11        0.38        1.37      1.42 o 
   3  -6  11       22.75       19.29      2.82 o 
  -4  -5  11       71.77       68.04      4.51 o 
  -3  -5  11        2.88        0.67      1.36 o 
  -2  -5  11        0.21        2.03      1.38 o 
  -1  -5  11        1.78        5.70      1.56 o 
   0  -5  11        2.43        2.10      1.28 o 
   1  -5  11       27.60       20.06      2.46 o 
   2  -5  11       14.60       16.67      2.40 o 
   3  -5  11       11.25        5.42      1.66 o 
   4  -5  11        0.17       -0.19      1.29 o 
   5  -5  11       12.04       11.04      2.41 o 
  -4  -4  11       15.31       18.92      2.72 o 
  -3  -4  11        0.66        2.32      1.38 o 
  -2  -4  11        4.37        3.87      1.35 o 
  -1  -4  11       19.56       16.94      2.22 o 
   0  -4  11       12.25       14.79      2.01 o 
   1  -4  11       53.81       54.30      3.35 o 
   2  -4  11       13.90       11.93      1.88 o 
   3  -4  11       22.61       20.16      2.57 o 
   4  -4  11       20.62       15.21      2.38 o 
   5  -4  11        5.11        3.55      1.71 o 
  -5  -3  11       69.99       68.78      4.47 o 
  -4  -3  11        7.90        4.93      1.62 o 
  -3  -3  11        3.13        3.25      1.35 o 
  -2  -3  11        0.00        0.96      1.06 o 
  -1  -3  11        0.22        0.80      0.98 o 
   0  -3  11        5.47        4.90      1.26 o 
   1  -3  11        0.10       -0.61      0.83 o 
   2  -3  11       70.80       65.84      3.61 o 
   3  -3  11        1.22       -0.05      0.97 o 
   4  -3  11      168.26      174.37      6.02 o 
   5  -3  11       18.37       18.71      2.86 o 
   6  -3  11       59.35       60.71      3.13 o 
  -5  -2  11        1.18        0.64      1.24 o 
  -4  -2  11       40.15       38.22      3.07 o 
  -3  -2  11        0.89        1.58      1.04 o 
  -2  -2  11       47.89       48.71      2.97 o 
  -1  -2  11       11.14       13.17      1.70 o 
   0  -2  11        1.69        0.93      0.86 o 
   1  -2  11      208.27      189.26      6.63 o 
   2  -2  11       14.13       12.48      1.78 o 
   3  -2  11      580.57      564.79     12.14 o 
   4  -2  11      127.24      129.38      3.97 o 
   5  -2  11       44.26       47.99      2.45 o 
   6  -2  11      124.14      133.95      4.77 o 
   7  -2  11       21.77       21.19      2.21 o 
  -5  -1  11        4.24        2.20      1.15 o 
  -4  -1  11        0.49        0.86      0.79 o 
  -3  -1  11       19.33       19.00      2.08 o 
  -2  -1  11        0.02       -0.04      0.80 o 
  -1  -1  11       51.27       53.52      2.79 o 
   0  -1  11       83.22       74.01      3.22 o 
   1  -1  11        0.75       -0.38      0.66 o 
   2  -1  11       35.47       35.82      1.54 o 
   3  -1  11      831.84      854.26     17.38 o 
   4  -1  11      174.27      178.10      7.12 o 
   5  -1  11      194.65      199.50      5.39 o 
   6  -1  11      134.08      141.74      4.50 o 
   7  -1  11        0.36        0.80      1.06 o 
  -5   0  11      103.65      108.99      4.09 o 
  -4   0  11       11.57       11.68      1.47 o 
  -3   0  11      124.43      127.18      4.02 o 
  -2   0  11        4.93        4.23      0.86 o 
  -1   0  11       38.59       43.96      2.32 o 
   0   0  11       27.36       25.28      1.65 o 
   1   0  11      304.59      289.86      8.64 o 
   2   0  11       88.14       81.70      3.27 o 
   3   0  11       55.22       56.33      2.19 o 
   4   0  11       26.68       24.92      1.51 o 
   5   0  11        2.11        1.56      0.78 o 
   6   0  11        7.46        5.44      1.03 o 
   7   0  11       11.76        9.97      1.47 o 
  -5   1  11        0.32       -0.73      1.77 o 
  -4   1  11      152.57      173.21      5.17 o 
  -3   1  11       29.48       30.58      1.92 o 
  -2   1  11        1.02        0.58      0.61 o 
  -1   1  11        0.09       -0.40      0.49 o 
   0   1  11        0.00       -0.14      0.91 o 
   3   1  11       81.20       80.72      3.28 o 
   4   1  11        0.42        0.53      0.57 o 
   5   1  11        1.07        0.69      0.69 o 
   6   1  11        8.93        7.59      1.75 o 
   7   1  11       24.14       27.11      2.13 o 
   8   1  11       13.19       10.93      1.69 o 
  -5   2  11       77.35       85.43      4.75 o 
  -4   2  11       11.75       12.21      2.03 o 
  -3   2  11        4.25        2.52      0.74 o 
  -2   2  11       12.74       15.22      1.09 o 
  -1   2  11        1.37        1.70      0.89 o 
   0   2  11       10.60       12.45      1.29 o 
   1   2  11       46.80       40.77      1.40 o 
   2   2  11        3.97        7.29      0.70 o 
   3   2  11       18.83       18.42      2.18 o 
   4   2  11       18.51       19.81      1.34 o 
   5   2  11        3.44        3.61      0.68 o 
   6   2  11        2.21        3.46      0.77 o 
   7   2  11        0.00       -0.81      0.93 o 
   8   2  11        0.88        0.47      1.07 o 
  -5   3  11        8.08       10.06      1.30 o 
  -4   3  11       13.36       13.33      1.69 o 
  -3   3  11       31.99       34.54      1.75 o 
  -2   3  11        0.00       -0.19      0.84 o 
  -1   3  11       24.32       23.80      2.04 o 
   0   3  11        4.52        3.87      0.90 o 
   1   3  11       22.20       24.00      1.24 o 
   2   3  11      425.30      412.29      6.53 o 
   3   3  11       49.98       49.89      1.78 o 
   4   3  11        0.01        0.52      0.74 o 
   5   3  11        5.35        4.68      1.55 o 
   6   3  11       14.69       13.11      1.11 o 
   7   3  11        0.02       -0.91      0.70 o 
   8   3  11        4.67        5.61      1.10 o 
  -5   4  11       12.84       14.20      1.51 o 
  -4   4  11        0.07       -0.46      0.71 o 
  -3   4  11       26.96       28.66      1.65 o 
  -2   4  11       83.46       75.35      2.32 o 
  -1   4  11      129.22      114.25      2.80 o 
   0   4  11        4.15        2.68      0.91 o 
   1   4  11      249.64      200.04      3.83 o 
   2   4  11       32.91       30.92      1.32 o 
   3   4  11       81.58       76.63      2.01 o 
   4   4  11       29.98       31.08      1.38 o 
   5   4  11        8.08        7.70      0.92 o 
   6   4  11       10.30       14.21      1.49 o 
   7   4  11        5.50        6.41      1.00 o 
   8   4  11        2.16        1.57      0.97 o 
  -5   5  11        4.49        7.09      1.21 o 
  -4   5  11       14.75       16.77      1.53 o 
  -3   5  11       30.46       23.60      1.60 o 
  -2   5  11        7.78        6.02      0.86 o 
  -1   5  11        8.16        9.58      0.87 o 
   0   5  11        1.99        3.84      1.01 o 
   1   5  11       91.95       70.98      2.07 o 
   2   5  11      284.18      256.33      4.65 o 
   3   5  11      207.54      195.02      3.78 o 
   4   5  11        2.85        3.97      0.68 o 
   5   5  11        0.50        0.61      0.61 o 
   6   5  11        0.17       -0.01      1.07 o 
   7   5  11       22.75       24.33      1.68 o 
   8   5  11       84.32       83.27      2.52 o 
  -4   6  11        7.97        8.04      1.18 o 
  -3   6  11        9.14        9.95      1.17 o 
  -2   6  11       19.49       16.02      1.28 o 
  -1   6  11        3.52        2.92      0.64 o 
   0   6  11       30.10       22.41      1.42 o 
   1   6  11       11.81       11.25      1.03 o 
   2   6  11       19.83       14.81      1.54 o 
   3   6  11       26.42       25.77      1.62 o 
   4   6  11       53.59       44.09      1.65 o 
   5   6  11        8.35        7.60      0.96 o 
   6   6  11      186.22      186.07      4.31 o 
   7   6  11       73.46       76.01      2.64 o 
   8   6  11        3.19        2.53      0.90 o 
  -4   7  11        0.06       -0.68      0.76 o 
  -3   7  11        3.72        3.65      0.91 o 
  -2   7  11        1.30        1.32      0.71 o 
  -1   7  11        3.21        3.65      0.76 o 
   0   7  11       11.31       10.54      1.56 o 
   1   7  11        0.20        0.03      0.40 o 
   2   7  11       17.99       15.10      0.88 o 
   3   7  11        7.37        5.04      0.72 o 
   4   7  11        0.39       -0.47      0.54 o 
   5   7  11      197.25      192.77      4.32 o 
   6   7  11       10.13       10.04      1.40 o 
   7   7  11       62.97       64.90      2.66 o 
   8   7  11       56.40       58.11      2.51 o 
  -4   8  11        5.42        4.44      1.12 o 
  -3   8  11       47.20       55.11      2.40 o 
  -2   8  11       14.90       17.00      1.44 o 
  -1   8  11       88.39       87.98      2.74 o 
   0   8  11       79.20       82.69      2.55 o 
   1   8  11        3.48        3.83      0.60 o 
   2   8  11        1.93        1.20      0.49 o 
   3   8  11       15.90       16.76      1.01 o 
   4   8  11        7.37        8.32      0.79 o 
   5   8  11       74.11       67.74      2.29 o 
   6   8  11       48.20       48.45      2.17 o 
   7   8  11        0.00       -0.71      0.78 o 
   8   8  11       23.71       19.35      3.26 o 
  -3   9  11        0.02        0.84      0.87 o 
  -2   9  11       31.79       35.78      2.05 o 
  -1   9  11        3.53        3.64      0.87 o 
   0   9  11        1.07        1.15      0.63 o 
   1   9  11        0.45        0.36      0.50 o 
   2   9  11        0.33        1.23      0.53 o 
   3   9  11       13.15       10.14      0.88 o 
   4   9  11       72.68       77.98      1.92 o 
   5   9  11       17.78       13.23      1.22 o 
   6   9  11        8.37        7.77      1.11 o 
   7   9  11        3.82        2.65      0.97 o 
  -2  10  11        0.09       -0.47      0.81 o 
  -1  10  11      243.34      274.63      6.15 o 
   0  10  11        0.60        0.07      0.61 o 
   1  10  11       21.53       27.50      1.37 o 
   2  10  11        1.14        0.82      0.54 o 
   3  10  11        0.13        0.08      0.50 o 
   4  10  11        1.23        0.95      0.52 o 
   5  10  11        3.83        4.56      0.91 o 
   6  10  11        0.40        0.44      0.77 o 
   7  10  11       12.56       12.17      1.42 o 
  -1  11  11       16.93       20.76      1.54 o 
   0  11  11       11.18       14.20      1.26 o 
   1  11  11        1.43        1.42      0.69 o 
   2  11  11        0.04       -0.58      0.54 o 
   3  11  11        9.67        9.50      0.93 o 
   4  11  11       16.09       19.80      1.56 o 
   5  11  11        7.64        8.24      1.16 o 
   6  11  11       37.13       39.29      2.15 o 
   0  12  11      152.35      164.13      3.98 o 
   1  12  11       15.22       14.98      1.19 o 
   2  12  11       12.54       14.03      1.18 o 
   3  12  11       15.62       16.00      1.22 o 
   4  12  11       10.74        9.33      1.10 o 
   5  12  11       80.33       89.64      3.06 o 
   2  13  11        5.52        5.71      0.92 o 
   3  13  11       12.78       13.01      1.30 o 
   0  -6  12       20.76       23.73      2.92 o 
   1  -6  12       24.59       20.83      2.73 o 
  -2  -5  12        2.87        3.87      1.62 o 
  -1  -5  12        1.84        3.12      1.46 o 
   0  -5  12        6.37        4.72      1.59 o 
   1  -5  12        0.50        0.88      1.12 o 
   2  -5  12        0.07       -0.50      1.20 o 
   3  -5  12       13.12       13.94      2.44 o 
  -3  -4  12       28.17       29.05      3.16 o 
  -2  -4  12       34.25       38.10      3.09 o 
  -1  -4  12        0.14        1.35      1.14 o 
   0  -4  12        7.90        9.13      1.76 o 
   1  -4  12        2.92        1.97      1.18 o 
   2  -4  12        0.04       -1.76      0.94 o 
   3  -4  12        8.59        8.49      1.75 o 
   4  -4  12        9.88        8.37      1.99 o 
  -4  -3  12       25.03       31.37      3.36 o 
  -3  -3  12        4.43        4.53      1.54 o 
  -2  -3  12       25.71       35.05      2.77 o 
  -1  -3  12        7.09        7.90      1.55 o 
   0  -3  12       26.30       26.73      2.55 o 
   1  -3  12        1.67        1.31      0.99 o 
   2  -3  12        0.00       -1.58      0.83 o 
   3  -3  12       21.08       15.14      2.12 o 
   4  -3  12       15.87       14.52      2.23 o 
   5  -3  12       68.73       69.29      4.43 o 
  -4  -2  12      116.19      140.84      6.36 o 
  -3  -2  12        0.57        0.50      1.07 o 
  -2  -2  12       29.21       29.86      2.50 o 
  -1  -2  12        8.46        7.72      1.49 o 
   0  -2  12        9.55       10.98      1.56 o 
   1  -2  12       26.91       26.16      2.16 o 
   2  -2  12       12.03        9.62      1.55 o 
   3  -2  12       58.71       54.31      2.26 o 
   4  -2  12       15.18       16.00      1.53 o 
   5  -2  12      455.88      480.79     15.30 o 
   6  -2  12       99.19       98.43      6.23 o 
  -4  -1  12       28.90       25.69      2.69 o 
  -3  -1  12       12.60       12.87      1.94 o 
  -2  -1  12        0.06        0.47      0.93 o 
  -1  -1  12       29.66       30.24      2.21 o 
   0  -1  12        2.83        0.15      0.82 o 
   1  -1  12       38.13       36.62      2.25 o 
   2  -1  12        7.21        6.66      0.84 o 
   3  -1  12      252.82      237.32      8.48 o 
   4  -1  12       17.92       18.72      1.70 o 
   5  -1  12       11.03       10.18      1.29 o 
   6  -1  12        4.34        4.27      1.14 o 
  -4   0  12       98.50      115.46      4.10 o 
  -3   0  12        5.02        7.20      1.52 o 
  -2   0  12       40.69       43.38      2.64 o 
  -1   0  12       59.78       67.63      3.16 o 
   0   0  12        1.90        0.29      0.68 o 
   1   0  12        4.16        4.71      0.94 o 
   2   0  12        3.79        2.61      0.86 o 
   3   0  12       26.28       28.72      1.72 o 
   4   0  12       10.32        9.46      1.10 o 
   5   0  12       62.43       61.91      2.57 o 
   6   0  12        0.03        0.81      0.84 o 
   7   0  12        0.09        0.07      0.97 o 
  -4   1  12       51.43       57.27      2.80 o 
  -3   1  12       40.27       42.66      3.01 o 
  -2   1  12       95.05      102.95      3.35 o 
  -1   1  12       22.00       17.04      1.49 o 
   3   1  12      241.61      225.75      7.17 o 
   4   1  12       35.31       34.03      1.64 o 
   5   1  12        0.35        0.19      0.67 o 
   6   1  12        5.25        3.41      0.97 o 
   7   1  12        2.01        3.74      1.09 o 
  -4   2  12       43.39       48.44      6.30 o 
  -3   2  12       25.92       28.08      1.92 o 
  -2   2  12       22.33       26.96      1.68 o 
  -1   2  12        1.57        1.04      1.11 o 
   0   2  12        6.10        6.15      1.63 o 
   1   2  12        2.23        2.41      1.21 o 
   4   2  12       81.61       79.56      2.45 o 
   5   2  12        1.62        1.41      0.74 o 
   6   2  12        1.58        1.50      0.81 o 
   7   2  12        1.29        1.61      0.93 o 
  -4   3  12       30.32       33.15      1.96 o 
  -3   3  12       30.35       32.08      1.75 o 
  -2   3  12       12.92       11.91      1.09 o 
  -1   3  12       11.32       13.16      1.59 o 
   0   3  12        2.38        2.42      1.26 o 
   1   3  12       96.26       90.14      2.93 o 
   2   3  12        2.56        2.87      0.61 o 
   3   3  12      272.27      274.36      6.64 o 
   4   3  12      121.89      123.92      3.46 o 
   5   3  12        2.60        2.94      0.87 o 
   6   3  12        0.94        0.63      1.03 o 
   7   3  12        0.25       -0.49      0.71 o 
   8   3  12        0.03       -0.95      0.87 o 
  -4   4  12        6.86        6.67      1.10 o 
  -3   4  12       30.42       37.83      1.92 o 
  -2   4  12        2.92        2.83      0.72 o 
  -1   4  12       82.94       77.11      2.33 o 
   0   4  12       88.03       79.15      3.22 o 
   1   4  12       21.96       19.09      1.32 o 
   2   4  12       31.11       26.89      1.40 o 
   3   4  12      115.28       98.54      2.79 o 
   4   4  12      121.66      118.83      2.86 o 
   5   4  12       82.87       85.60      2.46 o 
   6   4  12       21.16       26.62      1.84 o 
   7   4  12        2.37        1.89      0.81 o 
   8   4  12        4.69        3.16      1.55 o 
  -4   5  12        0.47        0.84      1.23 o 
  -3   5  12        0.91        1.13      0.78 o 
  -2   5  12        8.48        7.74      0.94 o 
  -1   5  12       28.85       26.32      1.35 o 
   0   5  12        5.90        4.04      1.13 o 
   1   5  12       25.96       23.53      1.39 o 
   2   5  12        4.98        4.41      0.74 o 
   3   5  12        8.54        9.79      0.97 o 
   4   5  12      186.31      179.36      4.59 o 
   5   5  12       26.62       31.18      1.71 o 
   6   5  12        2.73        3.06      1.90 o 
   7   5  12        0.06       -0.08      0.71 o 
   8   5  12       11.81       11.75      1.53 o 
  -4   6  12       43.46       48.16      2.40 o 
  -3   6  12        1.28        1.26      0.87 o 
  -2   6  12       27.24       22.43      1.58 o 
  -1   6  12        3.30        0.98      1.41 o 
   0   6  12        2.72        2.20      0.95 o 
   1   6  12        0.42        0.08      0.57 o 
   2   6  12        1.19        1.29      0.61 o 
   3   6  12        0.17        0.41      0.59 o 
   4   6  12       34.15       35.05      1.51 o 
   5   6  12        6.49        5.36      0.89 o 
   6   6  12        0.02        0.11      1.05 o 
   7   6  12       70.54       69.52      2.56 o 
   8   6  12       66.65       64.73      2.27 o 
  -3   7  12        0.33        0.23      0.75 o 
  -2   7  12        0.24        0.25      0.74 o 
  -1   7  12       22.36       26.35      1.80 o 
   0   7  12        0.01        0.18      0.53 o 
   1   7  12       11.83       10.43      0.78 o 
   2   7  12       32.11       32.55      1.87 o 
   3   7  12        0.07        0.29      0.44 o 
   4   7  12       26.17       24.45      2.62 o 
   5   7  12       11.56       11.94      1.14 o 
   6   7  12        0.46        0.30      0.73 o 
   7   7  12        5.58        4.24      1.04 o 
  -3   8  12        8.55        8.42      1.22 o 
  -2   8  12       26.92       31.03      1.85 o 
  -1   8  12       52.56       58.45      2.23 o 
   0   8  12        3.89        3.29      0.90 o 
   1   8  12       43.80       47.23      1.50 o 
   2   8  12       16.77       19.74      1.38 o 
   3   8  12        0.11        0.13      0.56 o 
   4   8  12        0.47        0.58      0.62 o 
   5   8  12       39.74       36.71      1.77 o 
   6   8  12       49.29       49.20      2.12 o 
   7   8  12       43.02       44.16      2.26 o 
  -2   9  12       38.68       41.72      3.41 o 
  -1   9  12        8.55        8.52      1.18 o 
   0   9  12        0.71       -0.36      0.65 o 
   1   9  12       30.83       34.61      1.86 o 
   2   9  12        2.82        2.09      0.60 o 
   3   9  12        1.96        2.35      0.62 o 
   4   9  12        5.85        5.85      0.80 o 
   5   9  12        4.64        5.16      0.90 o 
   6   9  12        2.55        3.08      0.91 o 
   7   9  12        0.32        1.67      0.92 o 
  -1  10  12       40.17       42.11      2.03 o 
   0  10  12       31.09       33.38      1.73 o 
   1  10  12      209.36      232.98      4.23 o 
   2  10  12        1.38        1.59      0.66 o 
   3  10  12       70.52       79.55      2.24 o 
   4  10  12       10.37       10.07      0.91 o 
   5  10  12        6.18        7.25      1.08 o 
   6  10  12        2.87        1.93      0.90 o 
   0  11  12       25.06       25.36      2.08 o 
   1  11  12        3.32        4.84      1.07 o 
   2  11  12       41.03       47.32      1.75 o 
   3  11  12        4.98        2.93      0.74 o 
   4  11  12        4.78        3.81      0.78 o 
   5  11  12        0.08       -0.58      0.73 o 
   6  11  12       22.11       22.32      1.74 o 
   1  12  12       14.40       19.15      1.54 o 
   2  12  12       64.85       64.68      2.09 o 
   3  12  12       20.68       19.54      1.34 o 
   4  12  12       32.17       33.96      2.15 o 
  -1  -4  13        4.69        3.97      1.45 o 
   0  -4  13        0.59        1.47      1.26 o 
   1  -4  13        7.53        7.13      1.61 o 
   2  -4  13        0.45        0.18      1.17 o 
   3  -4  13        2.85        2.00      1.27 o 
  -2  -3  13       92.78       98.18      4.91 o 
  -1  -3  13        0.06        0.34      1.11 o 
   0  -3  13       64.95       72.09      3.98 o 
   1  -3  13        9.64       12.13      1.84 o 
   2  -3  13       22.29       22.46      2.47 o 
   3  -3  13        1.77        0.87      1.20 o 
   4  -3  13        0.03       -1.17      1.17 o 
  -3  -2  13      103.18      122.70      5.69 o 
  -2  -2  13       20.20       26.85      2.68 o 
  -1  -2  13       23.97       21.89      2.30 o 
   0  -2  13        0.58        0.95      0.97 o 
   1  -2  13       14.30       13.72      1.79 o 
   2  -2  13        0.21       -0.72      0.91 o 
   3  -2  13       40.81       38.91      2.86 o 
   4  -2  13       13.00       11.02      1.72 o 
   5  -2  13       20.88       21.15      1.92 o 
  -3  -1  13       29.89       35.16      2.84 o 
  -2  -1  13        0.82        1.58      1.10 o 
  -1  -1  13        2.10        1.20      1.04 o 
   0  -1  13        8.92        9.06      1.39 o 
   1  -1  13        7.82        9.47      1.38 o 
   2  -1  13       27.01       20.55      1.94 o 
   3  -1  13        0.55        1.12      0.70 o 
   4  -1  13        4.85        3.18      0.95 o 
   5  -1  13      158.13      152.00      4.62 o 
  -3   0  13      169.77      185.35      7.10 o 
  -2   0  13      144.92      157.59      5.99 o 
  -1   0  13       61.87       63.86      3.13 o 
   0   0  13       45.38       50.43      2.61 o 
   1   0  13       11.17       10.98      1.36 o 
   2   0  13        1.90        0.44      0.73 o 
   3   0  13        1.51        2.75      0.71 o 
   4   0  13        1.69        1.80      0.77 o 
   5   0  13       55.72       53.84      2.42 o 
   6   0  13        0.02        0.80      0.88 o 
  -3   1  13        0.85        2.15      1.24 o 
  -2   1  13       14.32       16.07      1.83 o 
  -1   1  13       17.19       19.71      1.66 o 
   3   1  13       49.11       46.62      2.42 o 
   4   1  13       14.97       12.27      1.15 o 
   5   1  13       85.86       86.29      3.02 o 
   6   1  13        1.10        0.74      0.89 o 
  -4   2  13       29.49       35.85      2.51 o 
  -3   2  13       13.29       17.08      1.68 o 
  -2   2  13      197.39      235.09     13.32 o 
   4   2  13        4.00        4.58      0.81 o 
   5   2  13       26.15       25.45      1.68 o 
   6   2  13       75.72       80.54      6.64 o 
   7   2  13        6.09        7.50      1.29 o 
  -3   3  13       10.92       16.02      1.64 o 
  -2   3  13       25.11       31.35      1.90 o 
  -1   3  13       29.17       37.89      3.81 o 
   0   3  13        9.58       11.07      2.11 o 
   1   3  13        3.48        3.58      1.41 o 
   4   3  13        6.86        6.87      1.20 o 
   5   3  13      277.71      281.66     12.80 o 
   6   3  13        0.91       -0.34      0.79 o 
   7   3  13       29.39       30.56      2.16 o 
  -3   4  13        8.78       12.51      1.26 o 
  -2   4  13        9.73       11.99      1.16 o 
  -1   4  13       50.90       67.30      3.15 o 
   0   4  13        7.91        7.62      1.93 o 
   1   4  13       65.31       56.54      2.98 o 
   2   4  13       23.61       22.87      1.86 o 
   3   4  13        9.72        9.60      1.10 o 
   4   4  13       77.65       77.35      2.57 o 
   5   4  13        1.56        1.81      0.82 o 
   6   4  13       68.73       70.98      2.32 o 
   7   4  13       13.37       12.35      1.27 o 
  -3   5  13       10.80        9.21      1.16 o 
  -2   5  13       13.89       13.71      1.21 o 
  -1   5  13        0.41       -0.10      0.52 o 
   0   5  13        0.02        0.74      0.92 o 
   1   5  13        0.04        0.25      0.59 o 
   2   5  13       11.17        7.46      0.91 o 
   3   5  13       12.27       12.48      1.08 o 
   4   5  13        2.88        2.38      1.03 o 
   5   5  13       22.09       21.74      1.41 o 
   6   5  13       33.13       33.80      2.09 o 
   7   5  13        4.97        3.67      0.93 o 
  -3   6  13       32.24       35.17      2.01 o 
  -2   6  13       65.49       67.31      2.42 o 
  -1   6  13        4.11        6.76      1.24 o 
   0   6  13       22.08       22.35      2.13 o 
   1   6  13       29.53       31.56      1.69 o 
   2   6  13        0.26        0.49      0.66 o 
   3   6  13        7.00        6.64      0.91 o 
   4   6  13        0.00        0.38      0.57 o 
   5   6  13       14.08       16.65      1.49 o 
   6   6  13       77.65       78.98      2.60 o 
   7   6  13        2.60        4.13      1.34 o 
  -2   7  13        7.19        9.74      1.19 o 
  -1   7  13       30.76       29.94      2.79 o 
   0   7  13        5.94        5.26      0.75 o 
   1   7  13        8.83       13.10      1.23 o 
   2   7  13        4.84        5.70      0.92 o 
   3   7  13       26.47       27.17      1.19 o 
   4   7  13       13.03       15.26      1.45 o 
   5   7  13        5.98        6.51      0.96 o 
   6   7  13        2.03        2.09      0.87 o 
   7   7  13        9.13        7.77      1.35 o 
  -2   8  13        0.14       -1.28      0.73 o 
  -1   8  13       16.20       14.81      1.33 o 
   0   8  13       11.14       14.19      1.39 o 
   1   8  13       20.49       22.60      1.17 o 
   2   8  13        5.58        4.76      0.68 o 
   3   8  13        0.67        0.65      0.52 o 
   4   8  13        3.48        4.71      0.84 o 
   5   8  13        0.02        0.17      0.67 o 
   6   8  13        1.20        2.64      1.28 o 
  -1   9  13        0.39        0.75      0.78 o 
   0   9  13      133.78      152.29      3.56 o 
   1   9  13       27.68       27.58      1.65 o 
   2   9  13       53.93       62.56      2.44 o 
   3   9  13      107.48      128.86      2.79 o 
   4   9  13        0.42        2.01      0.80 o 
   5   9  13       35.67       42.98      1.96 o 
   6   9  13        0.57        1.07      0.83 o 
   0  10  13        0.41        0.64      0.73 o 
   1  10  13       34.46       34.13      1.60 o 
   2  10  13       12.13       14.18      1.12 o 
   3  10  13       59.61       70.62      2.48 o 
   4  10  13        9.66       11.70      0.97 o 
   5  10  13       30.37       33.24      2.33 o 
   1  11  13       47.17       50.10      1.92 o 
   2  11  13        0.73        0.45      0.65 o 
   3  11  13        0.50        0.14      0.63 o 
   4  11  13       33.91       35.84      1.88 o 
   1  -3  14        1.11        1.43      1.14 o 
   2  -3  14       13.75       12.41      1.99 o 
  -1  -2  14      101.77      104.60      5.00 o 
   0  -2  14        3.89        2.73      1.24 o 
   1  -2  14       21.16       18.52      2.09 o 
   2  -2  14        0.41        1.23      1.06 o 
   3  -2  14        3.13        3.00      1.34 o 
  -2  -1  14        0.99        0.51      1.15 o 
  -1  -1  14        3.33        2.88      1.22 o 
   0  -1  14       12.13       12.30      1.68 o 
   1  -1  14       18.35       19.59      1.97 o 
   2  -1  14       19.02       17.63      1.95 o 
   3  -1  14        0.03        0.41      1.00 o 
   4  -1  14       24.65       21.38      1.90 o 
  -2   0  14       20.79       22.16      2.27 o 
  -1   0  14      110.62      120.19      4.81 o 
   0   0  14       92.73       97.73      4.06 o 
   1   0  14       96.25       91.54      3.78 o 
   2   0  14       15.71       15.31      1.58 o 
   3   0  14        1.11        1.39      0.67 o 
   4   0  14        2.66        1.69      1.00 o 
   5   0  14       21.18       16.90      2.14 o 
  -2   1  14        0.38       -1.58      0.93 o 
  -1   1  14       26.00       32.02      2.17 o 
   3   1  14        5.38        4.07      1.03 o 
   4   1  14        0.18       -0.48      0.67 o 
   5   1  14       39.15       40.87      5.80 o 
  -2   2  14       13.03       12.32      1.58 o 
   4   2  14        2.38        2.61      0.71 o 
   5   2  14        7.17        4.76      1.41 o 
   6   2  14       21.49       21.19      1.75 o 
  -2   3  14       32.42       36.25      2.03 o 
   4   3  14        6.17        3.73      1.03 o 
   5   3  14        0.43        0.04      0.84 o 
   6   3  14        0.58       -0.27      1.39 o 
  -2   4  14        0.62        1.41      0.84 o 
  -1   4  14       25.17       41.14      4.27 o 
   0   4  14        0.04        1.99      1.50 o 
   1   4  14       57.20       68.98      4.42 o 
   4   4  14        0.98        1.23      0.79 o 
   5   4  14        5.16        4.73      1.27 o 
   6   4  14       63.72       68.25      3.12 o 
  -2   5  14       40.21       48.69      2.88 o 
  -1   5  14       21.22       24.96      1.50 o 
   0   5  14       52.66       62.83      2.64 o 
   1   5  14        0.35       -0.44      0.65 o 
   2   5  14        6.54        6.81      0.94 o 
   3   5  14       16.52       16.90      1.47 o 
   4   5  14        1.23        0.25      0.65 o 
   5   5  14        0.10       -0.09      0.73 o 
   6   5  14        4.10        5.46      1.53 o 
  -2   6  14        8.46        9.02      1.15 o 
  -1   6  14        3.30        2.57      0.77 o 
   0   6  14       20.70       18.70      1.46 o 
   1   6  14        1.43        0.03      0.68 o 
   2   6  14        3.49        3.51      0.97 o 
   3   6  14        5.78       11.34      1.15 o 
   4   6  14        0.03        0.64      0.62 o 
   5   6  14        0.29        1.76      0.82 o 
   6   6  14        1.71        1.64      1.18 o 
  -1   7  14       10.55       12.10      1.22 o 
   0   7  14       18.56       19.18      1.19 o 
   1   7  14       49.14       52.99      2.10 o 
   2   7  14        4.07        2.10      0.84 o 
   3   7  14        0.56        0.84      0.73 o 
   4   7  14        4.55        4.20      0.81 o 
   5   7  14        9.35       10.14      1.12 o 
   6   7  14       12.32       13.29      1.33 o 
  -1   8  14        0.88        0.24      0.76 o 
   0   8  14       11.03       14.19      1.07 o 
   1   8  14        4.19        5.24      0.73 o 
   2   8  14        3.65        4.64      0.68 o 
   3   8  14        5.60        6.84      0.80 o 
   4   8  14        7.37        7.92      1.03 o 
   5   8  14       26.15       29.77      1.80 o 
   0   9  14       34.91       40.85      1.73 o 
   1   9  14        4.01        0.93      0.66 o 
   2   9  14       64.38       78.63      2.13 o 
   3   9  14       35.25       37.01      1.58 o 
   4   9  14       68.11       82.11      2.69 o 
   5   9  14       65.71       76.36      2.64 o 
   2  10  14       57.19       67.04      2.10 o 
   3  10  14       13.28       13.74      1.13 o 
   4  10  14        2.53        3.20      0.92 o 
   0   0  15       21.32       24.87      2.09 o 
   1   0  15       13.63       13.88      1.68 o 
   2   0  15       20.96       17.05      1.78 o 
   3   0  15       34.76       34.03      1.78 o 
   3   1  15        9.44       12.29      1.48 o 
   4   1  15        0.08        0.43      0.75 o 
  -1   2  15       31.18       35.49      2.26 o 
   4   2  15       10.70       12.58      1.14 o 
   4   3  15       11.48       11.14      1.42 o 
   5   3  15       15.37       12.01      1.32 o 
   5   4  15       11.26       10.80      1.16 o 
  -1   5  15        7.13        8.77      2.56 o 
   0   5  15        0.31        2.00      1.23 o 
   1   5  15       13.57       13.25      2.59 o 
   5   5  15        5.40        6.78      1.40 o 
   0   6  15       18.52       20.72      1.62 o 
   1   6  15        0.08       -0.20      0.76 o 
   2   6  15        0.50        0.65      0.77 o 
   3   6  15        8.50        8.35      1.93 o 
   4   6  15        0.19        1.95      1.44 o 
   5   6  15        1.30        1.34      1.90 o 
   0   7  15       84.69      105.95      3.18 o 
   1   7  15        7.79        9.79      1.62 o 
   2   7  15        0.72       -0.58      0.76 o 
   3   7  15       15.35       19.07      1.52 o 
   4   7  15        0.00        0.97      1.08 o 
   1   8  15        9.35       14.80      2.02 o 
   2   8  15       44.69       56.81      2.35 o 
   3   8  15        1.98        3.93      0.64 o 
   4   8  15       12.14       15.31      2.34 o 
                                                 
